# Supplementary material for: Benthic Microbial Community Features and Environmental Correlates in the Northwest Pacific Polymetallic Nodule Field, with Comparative Analysis Across the Pacific
Source: Microorganisms. 2026 Jan 3;14(1):103. doi: 10.3390/microorganisms14010103 (PMC12844153; doi:10.3390/microorganisms14010103)
Supplement: Supplementary file 1 [file microorganisms-14-00103-s001.zip]

Archive with 2 entries (2 files):
- Supplementary Figure S1.pdf
- Taxon_ASV_BPC.xlsx
