# Supplementary material for: Benthic Microbial Community Features and Environmental Correlates in the Northwest Pacific Polymetallic Nodule Field, with Comparative Analysis Across the Pacific
Source: Microorganisms. 2026 Jan 3;14(1):103. doi: 10.3390/microorganisms14010103 (PMC12844153; doi:10.3390/microorganisms14010103)
Supplement: Supplementary file 1 [file microorganisms-14-00103-s001.zip › Taxon_ASV_BPC.xlsx]

## Sheet: Bacteria
ASV ID	BC20_5_10	BC08_0_5	BC20_0_5	BC26_0_5	BC14_0_5	BC17_5_10	BC14_5_10	BC17_0_5	BC08_5_10	taxonomy
ASV1	1175	786	612	468	1141	1331	1142	610	1366	d__Bacteria;k__norank_d__Bacteria;p__Proteobacteria;c__Alphaproteobacteria;o__Kiloniellales;f__Kiloniellaceae;g__norank_f__Kiloniellaceae;s__marine_sediment_metagenome_f__Kiloniellaceae
ASV2	1058	1229	1097	541	2262	2085	1275	997	1880	d__Bacteria;k__norank_d__Bacteria;p__Chloroflexi;c__Dehalococcoidia;o__S085;f__norank_o__S085;g__norank_o__S085;s__unclassified_g__norank_o__S085
ASV3	1010	10	0	2	13	51	23	16	16	d__Bacteria;k__norank_d__Bacteria;p__Actinobacteriota;c__Actinobacteria;o__Corynebacteriales;f__Nocardiaceae;g__Rhodococcus;s__unclassified_g__Rhodococcus
ASV4	718	843	566	585	865	530	885	471	1024	d__Bacteria;k__norank_d__Bacteria;p__Proteobacteria;c__Alphaproteobacteria;o__Rhodospirillales;f__Magnetospiraceae;g__norank_f__Magnetospiraceae;s__unclassified_g__norank_f__Magnetospiraceae
ASV5	668	935	1126	1281	1810	1056	566	1260	1478	d__Bacteria;k__norank_d__Bacteria;p__Chloroflexi;c__Dehalococcoidia;o__S085;f__norank_o__S085;g__norank_o__S085;s__marine_sediment_metagenome_o__S085
ASV6	535	412	403	176	806	1270	1010	380	950	d__Bacteria;k__norank_d__Bacteria;p__Proteobacteria;c__Gammaproteobacteria;o__Steroidobacterales;f__Woeseiaceae;g__Woeseia;s__unclassified_g__Woeseia
ASV7	490	328	463	485	322	569	294	455	213	d__Bacteria;k__norank_d__Bacteria;p__Actinobacteriota;c__Acidimicrobiia;o__Actinomarinales;f__norank_o__Actinomarinales;g__norank_o__Actinomarinales;s__unclassified_g__norank_o__Actinomarinales
ASV8	447	879	830	759	983	741	1022	705	1334	d__Bacteria;k__norank_d__Bacteria;p__Proteobacteria;c__Alphaproteobacteria;o__Defluviicoccales;f__norank_o__Defluviicoccales;g__norank_o__Defluviicoccales;s__unclassified_g__norank_o__Defluviicoccales
ASV9	437	0	0	0	288	357	348	127	293	d__Bacteria;k__norank_d__Bacteria;p__Chloroflexi;c__Dehalococcoidia;o__S085;f__norank_o__S085;g__norank_o__S085;s__uncultured_bacterium_o__S085
ASV10	424	442	327	217	526	576	670	189	784	d__Bacteria;k__norank_d__Bacteria;p__Proteobacteria;c__Alphaproteobacteria;o__Rhodospirillales;f__Magnetospiraceae;g__norank_f__Magnetospiraceae;s__unclassified_g__norank_f__Magnetospiraceae
ASV11	416	231	277	67	305	552	489	163	513	d__Bacteria;k__norank_d__Bacteria;p__Acidobacteriota;c__Acidobacteriae;o__Subgroup_2;f__norank_o__Subgroup_2;g__norank_o__Subgroup_2;s__uncultured_Acidobacterium_sp._o__Subgroup_2
ASV12	348	733	591	1446	499	76	191	716	352	d__Bacteria;k__norank_d__Bacteria;p__Chloroflexi;c__Dehalococcoidia;o__S085;f__norank_o__S085;g__norank_o__S085;s__uncultured_bacterium_o__S085
ASV13	340	202	191	129	289	216	280	198	243	d__Bacteria;k__norank_d__Bacteria;p__Gemmatimonadota;c__PAUC43f_marine_benthic_group;o__norank_c__PAUC43f_marine_benthic_group;f__norank_c__PAUC43f_marine_benthic_group;g__norank_c__PAUC43f_marine_benthic_group;s__uncultured_bacterium_c__PAUC43f_marine_benthic_group
ASV14	330	510	655	1017	685	175	393	576	789	d__Bacteria;k__norank_d__Bacteria;p__Proteobacteria;c__Gammaproteobacteria;o__Steroidobacterales;f__Woeseiaceae;g__Woeseia;s__uncultured_Alteromonadales_bacterium_g__Woeseia
ASV15	322	345	429	158	385	681	481	276	364	d__Bacteria;k__norank_d__Bacteria;p__Proteobacteria;c__Gammaproteobacteria;o__Steroidobacterales;f__Woeseiaceae;g__Woeseia;s__unclassified_g__Woeseia
ASV16	296	444	320	242	673	444	467	281	784	d__Bacteria;k__norank_d__Bacteria;p__Proteobacteria;c__Alphaproteobacteria;o__Defluviicoccales;f__norank_o__Defluviicoccales;g__norank_o__Defluviicoccales;s__unclassified_g__norank_o__Defluviicoccales
ASV17	276	131	235	111	184	101	195	184	158	d__Bacteria;k__norank_d__Bacteria;p__Planctomycetota;c__Phycisphaerae;o__Phycisphaerales;f__Phycisphaeraceae;g__Urania-1B-19_marine_sediment_group;s__uncultured_planctomycete_g__Urania-1B-19_marine_sediment_group
ASV18	265	203	125	48	277	703	422	114	477	d__Bacteria;k__norank_d__Bacteria;p__Proteobacteria;c__Gammaproteobacteria;o__Steroidobacterales;f__Woeseiaceae;g__Woeseia;s__uncultured_Alteromonadales_bacterium_g__Woeseia
ASV19	263	435	469	232	396	370	546	409	433	d__Bacteria;k__norank_d__Bacteria;p__Planctomycetota;c__Phycisphaerae;o__Phycisphaerales;f__Phycisphaeraceae;g__Urania-1B-19_marine_sediment_group;s__unclassified_g__Urania-1B-19_marine_sediment_group
ASV20	231	58	94	41	104	106	133	54	0	d__Bacteria;k__norank_d__Bacteria;p__Chloroflexi;c__JG30-KF-CM66;o__norank_c__JG30-KF-CM66;f__norank_c__JG30-KF-CM66;g__norank_c__JG30-KF-CM66;s__uncultured_bacterium_c__JG30-KF-CM66
ASV21	218	207	278	166	427	161	112	201	173	d__Bacteria;k__norank_d__Bacteria;p__Chloroflexi;c__JG30-KF-CM66;o__norank_c__JG30-KF-CM66;f__norank_c__JG30-KF-CM66;g__norank_c__JG30-KF-CM66;s__uncultured_bacterium_c__JG30-KF-CM66
ASV22	215	0	51	0	81	119	95	53	32	d__Bacteria;k__norank_d__Bacteria;p__Chloroflexi;c__JG30-KF-CM66;o__norank_c__JG30-KF-CM66;f__norank_c__JG30-KF-CM66;g__norank_c__JG30-KF-CM66;s__uncultured_bacterium_c__JG30-KF-CM66
ASV23	198	197	225	159	228	204	144	240	195	d__Bacteria;k__norank_d__Bacteria;p__Gemmatimonadota;c__Gemmatimonadetes;o__Gemmatimonadales;f__Gemmatimonadaceae;g__norank_f__Gemmatimonadaceae;s__uncultured_deep-sea_bacterium_f__Gemmatimonadaceae
ASV24	197	262	173	385	270	101	137	210	178	d__Bacteria;k__norank_d__Bacteria;p__Proteobacteria;c__Alphaproteobacteria;o__Rhodobacterales;f__Rhodobacteraceae;g__Limibaculum;s__uncultured_bacterium_g__Limibaculum
ASV25	196	145	131	100	340	234	266	134	290	d__Bacteria;k__norank_d__Bacteria;p__Myxococcota;c__bacteriap25;o__norank_c__bacteriap25;f__norank_c__bacteriap25;g__norank_c__bacteriap25;s__uncultured_deep-sea_bacterium_c__bacteriap25
ASV26	185	268	200	183	338	1349	709	225	578	d__Bacteria;k__norank_d__Bacteria;p__Proteobacteria;c__Gammaproteobacteria;o__JTB23;f__norank_o__JTB23;g__norank_o__JTB23;s__uncultured_deep-sea_bacterium_o__JTB23
ASV27	183	249	207	218	249	148	294	137	344	d__Bacteria;k__norank_d__Bacteria;p__Nitrospirota;c__Nitrospiria;o__Nitrospirales;f__Nitrospiraceae;g__Nitrospira;s__unclassified_g__Nitrospira
ASV28	183	0	0	0	56	704	286	0	213	d__Bacteria;k__norank_d__Bacteria;p__Chloroflexi;c__JG30-KF-CM66;o__norank_c__JG30-KF-CM66;f__norank_c__JG30-KF-CM66;g__norank_c__JG30-KF-CM66;s__uncultured_bacterium_c__JG30-KF-CM66
ASV29	177	231	92	64	178	306	365	173	173	d__Bacteria;k__norank_d__Bacteria;p__Chloroflexi;c__Dehalococcoidia;o__SAR202_clade;f__norank_o__SAR202_clade;g__norank_o__SAR202_clade;s__uncultured_sediment_bacterium_o__SAR202_clade
ASV30	176	148	78	47	166	140	100	44	129	d__Bacteria;k__norank_d__Bacteria;p__Actinobacteriota;c__Acidimicrobiia;o__Actinomarinales;f__norank_o__Actinomarinales;g__norank_o__Actinomarinales;s__unclassified_g__norank_o__Actinomarinales
ASV31	169	43	44	0	54	44	14	26	8	d__Bacteria;k__norank_d__Bacteria;p__Bacteroidota;c__Ignavibacteria;o__Ignavibacteriales;f__PHOS-HE36;g__norank_f__PHOS-HE36;s__uncultured_bacterium_f__PHOS-HE36
ASV32	164	44	0	0	0	288	247	0	136	d__Bacteria;k__norank_d__Bacteria;p__SAR324_cladeMarine_group_B;c__norank_p__SAR324_cladeMarine_group_B;o__norank_p__SAR324_cladeMarine_group_B;f__norank_p__SAR324_cladeMarine_group_B;g__norank_p__SAR324_cladeMarine_group_B;s__unclassified_g__norank_p__SAR324_cladeMarine_group_B
ASV33	161	71	46	0	137	281	175	0	146	d__Bacteria;k__norank_d__Bacteria;p__Myxococcota;c__bacteriap25;o__norank_c__bacteriap25;f__norank_c__bacteriap25;g__norank_c__bacteriap25;s__uncultured_deep-sea_bacterium_c__bacteriap25
ASV34	153	225	391	302	306	53	136	470	237	d__Bacteria;k__norank_d__Bacteria;p__Planctomycetota;c__Phycisphaerae;o__Phycisphaerales;f__Phycisphaeraceae;g__Urania-1B-19_marine_sediment_group;s__unclassified_g__Urania-1B-19_marine_sediment_group
ASV35	153	331	194	171	212	57	309	168	259	d__Bacteria;k__norank_d__Bacteria;p__Proteobacteria;c__Alphaproteobacteria;o__Kiloniellales;f__Kiloniellaceae;g__norank_f__Kiloniellaceae;s__unclassified_g__norank_f__Kiloniellaceae
ASV36	153	314	352	739	267	105	189	343	187	d__Bacteria;k__norank_d__Bacteria;p__Proteobacteria;c__Gammaproteobacteria;o__Steroidobacterales;f__Woeseiaceae;g__Woeseia;s__unclassified_g__Woeseia
ASV37	150	314	140	22	205	295	799	69	107	d__Bacteria;k__norank_d__Bacteria;p__Chloroflexi;c__Dehalococcoidia;o__S085;f__norank_o__S085;g__norank_o__S085;s__unclassified_g__norank_o__S085
ASV38	149	76	49	0	60	85	35	55	187	d__Bacteria;k__norank_d__Bacteria;p__Chloroflexi;c__Dehalococcoidia;o__S085;f__norank_o__S085;g__norank_o__S085;s__uncultured_bacterium_o__S085
ASV39	147	99	106	15	243	517	536	82	286	d__Bacteria;k__norank_d__Bacteria;p__Nitrospirota;c__Nitrospiria;o__Nitrospirales;f__Nitrospiraceae;g__Nitrospira;s__unclassified_g__Nitrospira
ASV40	144	43	40	0	62	146	99	57	62	d__Bacteria;k__norank_d__Bacteria;p__Chloroflexi;c__Dehalococcoidia;o__S085;f__norank_o__S085;g__norank_o__S085;s__uncultured_bacterium_o__S085
ASV41	134	77	43	0	170	167	136	62	189	d__Bacteria;k__norank_d__Bacteria;p__Myxococcota;c__bacteriap25;o__norank_c__bacteriap25;f__norank_c__bacteriap25;g__norank_c__bacteriap25;s__uncultured_deep-sea_bacterium_c__bacteriap25
ASV42	132	325	169	85	400	641	486	131	452	d__Bacteria;k__norank_d__Bacteria;p__Acidobacteriota;c__Subgroup_21;o__norank_c__Subgroup_21;f__norank_c__Subgroup_21;g__norank_c__Subgroup_21;s__uncultured_deep-sea_bacterium_c__Subgroup_21
ASV43	128	175	191	69	226	312	415	159	248	d__Bacteria;k__norank_d__Bacteria;p__Proteobacteria;c__Gammaproteobacteria;o__Steroidobacterales;f__Woeseiaceae;g__Woeseia;s__unclassified_g__Woeseia
ASV44	127	148	77	64	131	367	262	93	179	d__Bacteria;k__norank_d__Bacteria;p__Dadabacteria;c__Dadabacteriia;o__Dadabacteriales;f__norank_o__Dadabacteriales;g__norank_o__Dadabacteriales;s__uncultured_organism_o__Dadabacteriales
ASV45	126	0	0	0	0	116	0	0	57	d__Bacteria;k__norank_d__Bacteria;p__Chloroflexi;c__Dehalococcoidia;o__SAR202_clade;f__norank_o__SAR202_clade;g__norank_o__SAR202_clade;s__uncultured_deep-sea_bacterium_o__SAR202_clade
ASV46	122	45	0	0	0	0	0	0	0	d__Bacteria;k__norank_d__Bacteria;p__Chloroflexi;c__JG30-KF-CM66;o__norank_c__JG30-KF-CM66;f__norank_c__JG30-KF-CM66;g__norank_c__JG30-KF-CM66;s__uncultured_bacterium_c__JG30-KF-CM66
ASV47	121	237	199	117	256	185	160	113	257	d__Bacteria;k__norank_d__Bacteria;p__Proteobacteria;c__Gammaproteobacteria;o__MBMPE27;f__norank_o__MBMPE27;g__norank_o__MBMPE27;s__unclassified_g__norank_o__MBMPE27
ASV48	119	207	164	142	196	115	161	108	306	d__Bacteria;k__norank_d__Bacteria;p__Proteobacteria;c__Gammaproteobacteria;o__MBMPE27;f__norank_o__MBMPE27;g__norank_o__MBMPE27;s__uncultured_organism_o__MBMPE27
ASV49	118	75	69	63	118	106	121	81	124	d__Bacteria;k__norank_d__Bacteria;p__Proteobacteria;c__Alphaproteobacteria;o__AT-s3-44;f__norank_o__AT-s3-44;g__norank_o__AT-s3-44;s__uncultured_bacterium_o__AT-s3-44
ASV50	116	166	400	134	203	191	151	167	435	d__Bacteria;k__norank_d__Bacteria;p__Methylomirabilota;c__Methylomirabilia;o__Methylomirabilales;f__Methylomirabilaceae;g__wb1-A12;s__candidate_division_NC10_bacterium_SPGG6
ASV51	115	38	126	0	83	0	14	78	5	d__Bacteria;k__norank_d__Bacteria;p__Chloroflexi;c__Anaerolineae;o__Anaerolineales;f__Anaerolineaceae;g__norank_f__Anaerolineaceae;s__uncultured_deep-sea_bacterium_f__Anaerolineaceae
ASV52	112	227	122	143	169	131	130	140	231	d__Bacteria;k__norank_d__Bacteria;p__Proteobacteria;c__Alphaproteobacteria;o__Defluviicoccales;f__norank_o__Defluviicoccales;g__norank_o__Defluviicoccales;s__unclassified_g__norank_o__Defluviicoccales
ASV53	111	141	127	90	102	120	151	147	124	d__Bacteria;k__norank_d__Bacteria;p__Planctomycetota;c__Phycisphaerae;o__Phycisphaerales;f__Phycisphaeraceae;g__Urania-1B-19_marine_sediment_group;s__uncultured_deep-sea_bacterium_g__Urania-1B-19_marine_sediment_group
ASV54	111	106	101	46	111	116	205	91	129	d__Bacteria;k__norank_d__Bacteria;p__Bacteroidota;c__Rhodothermia;o__Rhodothermales;f__Rhodothermaceae;g__norank_f__Rhodothermaceae;s__unclassified_g__norank_f__Rhodothermaceae
ASV55	109	165	134	55	254	171	119	144	72	d__Bacteria;k__norank_d__Bacteria;p__Chloroflexi;c__Dehalococcoidia;o__SAR202_clade;f__norank_o__SAR202_clade;g__norank_o__SAR202_clade;s__unclassified_g__norank_o__SAR202_clade
ASV56	108	303	298	214	267	209	141	346	224	d__Bacteria;k__norank_d__Bacteria;p__Chloroflexi;c__Dehalococcoidia;o__SAR202_clade;f__norank_o__SAR202_clade;g__norank_o__SAR202_clade;s__uncultured_deep-sea_bacterium_o__SAR202_clade
ASV57	108	413	471	430	329	69	82	407	187	d__Bacteria;k__norank_d__Bacteria;p__Chloroflexi;c__JG30-KF-CM66;o__norank_c__JG30-KF-CM66;f__norank_c__JG30-KF-CM66;g__norank_c__JG30-KF-CM66;s__uncultured_bacterium_c__JG30-KF-CM66
ASV58	106	138	108	62	150	124	179	129	224	d__Bacteria;k__norank_d__Bacteria;p__Proteobacteria;c__Gammaproteobacteria;o__Burkholderiales;f__Nitrosomonadaceae;g__Nitrosomonas;s__unclassified_g__Nitrosomonas
ASV59	106	42	0	0	50	133	202	0	64	d__Bacteria;k__norank_d__Bacteria;p__Proteobacteria;c__Alphaproteobacteria;o__unclassified_c__Alphaproteobacteria;f__unclassified_c__Alphaproteobacteria;g__unclassified_c__Alphaproteobacteria;s__unclassified_c__Alphaproteobacteria
ASV60	105	54	73	49	102	192	179	51	83	d__Bacteria;k__norank_d__Bacteria;p__Gemmatimonadota;c__BD2-11_terrestrial_group;o__norank_c__BD2-11_terrestrial_group;f__norank_c__BD2-11_terrestrial_group;g__norank_c__BD2-11_terrestrial_group;s__unidentified_bacterium_wb1_A18
ASV61	105	48	0	0	29	145	0	29	87	d__Bacteria;k__norank_d__Bacteria;p__Chloroflexi;c__JG30-KF-CM66;o__norank_c__JG30-KF-CM66;f__norank_c__JG30-KF-CM66;g__norank_c__JG30-KF-CM66;s__uncultured_bacterium_c__JG30-KF-CM66
ASV62	103	35	0	0	48	38	41	17	27	d__Bacteria;k__norank_d__Bacteria;p__Chloroflexi;c__Dehalococcoidia;o__SAR202_clade;f__norank_o__SAR202_clade;g__norank_o__SAR202_clade;s__uncultured_Thermomicrobium_sp._o__SAR202_clade
ASV63	102	47	40	0	133	391	486	33	174	d__Bacteria;k__norank_d__Bacteria;p__Proteobacteria;c__Alphaproteobacteria;o__norank_c__Alphaproteobacteria;f__norank_c__Alphaproteobacteria;g__norank_c__Alphaproteobacteria;s__unclassified_g__norank_c__Alphaproteobacteria
ASV64	100	136	112	15	210	1147	470	76	396	d__Bacteria;k__norank_d__Bacteria;p__Schekmanbacteria;c__norank_p__Schekmanbacteria;o__norank_p__Schekmanbacteria;f__norank_p__Schekmanbacteria;g__norank_p__Schekmanbacteria;s__uncultured_proteobacterium_p__Schekmanbacteria
ASV65	100	198	183	203	142	107	81	176	55	d__Bacteria;k__norank_d__Bacteria;p__Chloroflexi;c__Dehalococcoidia;o__S085;f__norank_o__S085;g__norank_o__S085;s__uncultured_bacterium_o__S085
ASV66	98	140	98	63	114	0	144	111	168	d__Bacteria;k__norank_d__Bacteria;p__Gemmatimonadota;c__Gemmatimonadetes;o__Gemmatimonadales;f__Gemmatimonadaceae;g__norank_f__Gemmatimonadaceae;s__marine_sediment_metagenome_f__Gemmatimonadaceae
ASV67	97	253	111	119	200	465	468	168	374	d__Bacteria;k__norank_d__Bacteria;p__Proteobacteria;c__Alphaproteobacteria;o__Rhodospirillales;f__Magnetospiraceae;g__norank_f__Magnetospiraceae;s__unclassified_g__norank_f__Magnetospiraceae
ASV68	97	0	0	0	0	99	0	0	0	d__Bacteria;k__norank_d__Bacteria;p__Chloroflexi;c__JG30-KF-CM66;o__norank_c__JG30-KF-CM66;f__norank_c__JG30-KF-CM66;g__norank_c__JG30-KF-CM66;s__uncultured_bacterium_c__JG30-KF-CM66
ASV69	95	89	0	0	0	57	0	0	132	d__Bacteria;k__norank_d__Bacteria;p__Chloroflexi;c__Dehalococcoidia;o__SAR202_clade;f__norank_o__SAR202_clade;g__norank_o__SAR202_clade;s__unclassified_g__norank_o__SAR202_clade
ASV70	94	36	49	0	31	50	27	51	41	d__Bacteria;k__norank_d__Bacteria;p__Chloroflexi;c__JG30-KF-CM66;o__norank_c__JG30-KF-CM66;f__norank_c__JG30-KF-CM66;g__norank_c__JG30-KF-CM66;s__uncultured_bacterium_c__JG30-KF-CM66
ASV71	93	92	63	73	170	265	232	102	197	d__Bacteria;k__norank_d__Bacteria;p__Nitrospirota;c__Nitrospiria;o__Nitrospirales;f__Nitrospiraceae;g__Nitrospira;s__uncultured_deep-sea_bacterium_g__Nitrospira
ASV72	92	40	77	40	137	59	151	103	73	d__Bacteria;k__norank_d__Bacteria;p__Planctomycetota;c__Phycisphaerae;o__Phycisphaerales;f__Phycisphaeraceae;g__Urania-1B-19_marine_sediment_group;s__uncultured_planctomycete_g__Urania-1B-19_marine_sediment_group
ASV73	91	32	45	26	55	37	24	40	27	d__Bacteria;k__norank_d__Bacteria;p__Chloroflexi;c__JG30-KF-CM66;o__norank_c__JG30-KF-CM66;f__norank_c__JG30-KF-CM66;g__norank_c__JG30-KF-CM66;s__unclassified_g__norank_c__JG30-KF-CM66
ASV74	90	789	636	879	515	63	318	718	410	d__Bacteria;k__norank_d__Bacteria;p__Acidobacteriota;c__Subgroup_21;o__norank_c__Subgroup_21;f__norank_c__Subgroup_21;g__norank_c__Subgroup_21;s__uncultured_deep-sea_bacterium_c__Subgroup_21
ASV75	90	54	28	0	102	219	121	41	170	d__Bacteria;k__norank_d__Bacteria;p__Nitrospirota;c__Nitrospiria;o__Nitrospirales;f__Nitrospiraceae;g__Nitrospira;s__unclassified_g__Nitrospira
ASV76	90	0	0	0	97	50	0	82	80	d__Bacteria;k__norank_d__Bacteria;p__Gemmatimonadota;c__BD2-11_terrestrial_group;o__norank_c__BD2-11_terrestrial_group;f__norank_c__BD2-11_terrestrial_group;g__norank_c__BD2-11_terrestrial_group;s__uncultured_deep-sea_bacterium_c__BD2-11_terrestrial_group
ASV77	89	73	60	0	63	97	0	88	0	d__Bacteria;k__norank_d__Bacteria;p__Chloroflexi;c__Dehalococcoidia;o__SAR202_clade;f__norank_o__SAR202_clade;g__norank_o__SAR202_clade;s__uncultured_deep-sea_bacterium_o__SAR202_clade
ASV78	88	0	78	0	0	82	51	0	52	d__Bacteria;k__norank_d__Bacteria;p__Proteobacteria;c__Alphaproteobacteria;o__Rhizobiales;f__Methyloligellaceae;g__norank_f__Methyloligellaceae;s__unclassified_g__norank_f__Methyloligellaceae
ASV79	88	129	117	116	174	145	158	154	233	d__Bacteria;k__norank_d__Bacteria;p__Proteobacteria;c__Gammaproteobacteria;o__JTB23;f__norank_o__JTB23;g__norank_o__JTB23;s__uncultured_deep-sea_bacterium_o__JTB23
ASV80	86	67	84	70	156	95	117	141	118	d__Bacteria;k__norank_d__Bacteria;p__Planctomycetota;c__Phycisphaerae;o__Phycisphaerales;f__Phycisphaeraceae;g__Urania-1B-19_marine_sediment_group;s__uncultured_planctomycete_g__Urania-1B-19_marine_sediment_group
ASV81	85	135	177	31	423	160	209	175	299	d__Bacteria;k__norank_d__Bacteria;p__Acidobacteriota;c__Subgroup_21;o__norank_c__Subgroup_21;f__norank_c__Subgroup_21;g__norank_c__Subgroup_21;s__unclassified_g__norank_c__Subgroup_21
ASV82	84	0	0	0	0	0	0	28	0	d__Bacteria;k__norank_d__Bacteria;p__Chloroflexi;c__JG30-KF-CM66;o__norank_c__JG30-KF-CM66;f__norank_c__JG30-KF-CM66;g__norank_c__JG30-KF-CM66;s__uncultured_bacterium_c__JG30-KF-CM66
ASV83	84	137	132	0	251	330	290	128	144	d__Bacteria;k__norank_d__Bacteria;p__Schekmanbacteria;c__norank_p__Schekmanbacteria;o__norank_p__Schekmanbacteria;f__norank_p__Schekmanbacteria;g__norank_p__Schekmanbacteria;s__uncultured_proteobacterium_p__Schekmanbacteria
ASV84	83	78	55	117	86	66	70	65	121	d__Bacteria;k__norank_d__Bacteria;p__Proteobacteria;c__Gammaproteobacteria;o__Steroidobacterales;f__Woeseiaceae;g__Woeseia;s__unclassified_g__Woeseia
ASV85	83	124	83	71	164	174	130	95	82	d__Bacteria;k__norank_d__Bacteria;p__Acidobacteriota;c__Subgroup_21;o__norank_c__Subgroup_21;f__norank_c__Subgroup_21;g__norank_c__Subgroup_21;s__uncultured_deep-sea_bacterium_c__Subgroup_21
ASV86	81	47	0	0	33	82	53	21	74	d__Bacteria;k__norank_d__Bacteria;p__Chloroflexi;c__JG30-KF-CM66;o__norank_c__JG30-KF-CM66;f__norank_c__JG30-KF-CM66;g__norank_c__JG30-KF-CM66;s__uncultured_bacterium_c__JG30-KF-CM66
ASV87	81	37	0	0	0	24	42	0	0	d__Bacteria;k__norank_d__Bacteria;p__Chloroflexi;c__Dehalococcoidia;o__SAR202_clade;f__norank_o__SAR202_clade;g__norank_o__SAR202_clade;s__uncultured_deep-sea_bacterium_o__SAR202_clade
ASV88	74	156	142	205	196	162	109	109	114	d__Bacteria;k__norank_d__Bacteria;p__SAR324_cladeMarine_group_B;c__norank_p__SAR324_cladeMarine_group_B;o__norank_p__SAR324_cladeMarine_group_B;f__norank_p__SAR324_cladeMarine_group_B;g__norank_p__SAR324_cladeMarine_group_B;s__unclassified_g__norank_p__SAR324_cladeMarine_group_B
ASV89	74	111	91	59	103	145	172	77	74	d__Bacteria;k__norank_d__Bacteria;p__Gemmatimonadota;c__Gemmatimonadetes;o__Gemmatimonadales;f__Gemmatimonadaceae;g__norank_f__Gemmatimonadaceae;s__unclassified_g__norank_f__Gemmatimonadaceae
ASV90	73	27	60	10	50	253	100	26	46	d__Bacteria;k__norank_d__Bacteria;p__Bacteroidota;c__Rhodothermia;o__Rhodothermales;f__Rhodothermaceae;g__norank_f__Rhodothermaceae;s__uncultured_Cytophaga_sp._f__Rhodothermaceae
ASV91	73	89	98	29	194	220	113	86	230	d__Bacteria;k__norank_d__Bacteria;p__Myxococcota;c__bacteriap25;o__norank_c__bacteriap25;f__norank_c__bacteriap25;g__norank_c__bacteriap25;s__uncultured_deep-sea_bacterium_c__bacteriap25
ASV92	72	57	81	0	34	0	27	36	30	d__Bacteria;k__norank_d__Bacteria;p__Gemmatimonadota;c__PAUC43f_marine_benthic_group;o__norank_c__PAUC43f_marine_benthic_group;f__norank_c__PAUC43f_marine_benthic_group;g__norank_c__PAUC43f_marine_benthic_group;s__uncultured_bacterium_c__PAUC43f_marine_benthic_group
ASV93	72	71	0	0	87	118	151	0	97	d__Bacteria;k__norank_d__Bacteria;p__Chloroflexi;c__Dehalococcoidia;o__SAR202_clade;f__norank_o__SAR202_clade;g__norank_o__SAR202_clade;s__uncultured_Chloroflexi_bacterium_HF4000_28F02
ASV94	72	0	0	0	0	204	211	0	63	d__Bacteria;k__norank_d__Bacteria;p__Chloroflexi;c__Dehalococcoidia;o__SAR202_clade;f__norank_o__SAR202_clade;g__norank_o__SAR202_clade;s__uncultured_sediment_bacterium_o__SAR202_clade
ASV95	70	38	0	0	97	48	75	0	51	d__Bacteria;k__norank_d__Bacteria;p__Planctomycetota;c__Phycisphaerae;o__Phycisphaerales;f__Phycisphaeraceae;g__Urania-1B-19_marine_sediment_group;s__uncultured_Planctomycetales_bacterium_g__Urania-1B-19_marine_sediment_group
ASV96	70	41	60	35	51	55	65	21	60	d__Bacteria;k__norank_d__Bacteria;p__Acidobacteriota;c__Acidobacteriae;o__Subgroup_2;f__norank_o__Subgroup_2;g__norank_o__Subgroup_2;s__unclassified_g__norank_o__Subgroup_2
ASV97	70	63	105	40	121	72	55	87	53	d__Bacteria;k__norank_d__Bacteria;p__Chloroflexi;c__Dehalococcoidia;o__S085;f__norank_o__S085;g__norank_o__S085;s__uncultured_bacterium_o__S085
ASV98	69	105	73	88	133	60	79	66	78	d__Bacteria;k__norank_d__Bacteria;p__Calditrichota;c__Calditrichia;o__Calditrichales;f__Calditrichaceae;g__JdFR-76;s__uncultured_deep-sea_bacterium_g__JdFR-76
ASV99	69	0	0	0	0	24	0	42	17	d__Bacteria;k__norank_d__Bacteria;p__Chloroflexi;c__JG30-KF-CM66;o__norank_c__JG30-KF-CM66;f__norank_c__JG30-KF-CM66;g__norank_c__JG30-KF-CM66;s__uncultured_bacterium_c__JG30-KF-CM66
ASV100	68	88	96	60	121	233	209	76	143	d__Bacteria;k__norank_d__Bacteria;p__NB1-j;c__norank_p__NB1-j;o__norank_p__NB1-j;f__norank_p__NB1-j;g__norank_p__NB1-j;s__unclassified_g__norank_p__NB1-j
ASV101	67	94	54	50	83	54	86	59	58	d__Bacteria;k__norank_d__Bacteria;p__Chloroflexi;c__Dehalococcoidia;o__SAR202_clade;f__norank_o__SAR202_clade;g__norank_o__SAR202_clade;s__uncultured_Chloroflexi_bacterium_HF4000_28F02
ASV102	66	140	138	209	121	116	83	172	122	d__Bacteria;k__norank_d__Bacteria;p__Proteobacteria;c__Gammaproteobacteria;o__Steroidobacterales;f__Woeseiaceae;g__Woeseia;s__unclassified_g__Woeseia
ASV103	66	53	38	0	59	162	57	20	128	d__Bacteria;k__norank_d__Bacteria;p__Acidobacteriota;c__Acidobacteriae;o__Subgroup_15;f__norank_o__Subgroup_15;g__norank_o__Subgroup_15;s__unclassified_g__norank_o__Subgroup_15
ASV104	65	14	0	0	13	31	44	17	35	d__Bacteria;k__norank_d__Bacteria;p__Proteobacteria;c__Alphaproteobacteria;o__unclassified_c__Alphaproteobacteria;f__unclassified_c__Alphaproteobacteria;g__unclassified_c__Alphaproteobacteria;s__unclassified_c__Alphaproteobacteria
ASV105	65	66	77	48	30	0	89	101	65	d__Bacteria;k__norank_d__Bacteria;p__Planctomycetota;c__Phycisphaerae;o__Phycisphaerales;f__Phycisphaeraceae;g__Urania-1B-19_marine_sediment_group;s__uncultured_deep-sea_bacterium_g__Urania-1B-19_marine_sediment_group
ASV106	64	79	52	26	116	80	83	39	133	d__Bacteria;k__norank_d__Bacteria;p__Proteobacteria;c__Alphaproteobacteria;o__Kiloniellales;f__Kiloniellaceae;g__norank_f__Kiloniellaceae;s__marine_sediment_metagenome_f__Kiloniellaceae
ASV107	63	71	96	105	111	92	43	153	74	d__Bacteria;k__norank_d__Bacteria;p__Chloroflexi;c__JG30-KF-CM66;o__norank_c__JG30-KF-CM66;f__norank_c__JG30-KF-CM66;g__norank_c__JG30-KF-CM66;s__uncultured_bacterium_c__JG30-KF-CM66
ASV108	63	36	60	16	81	248	72	27	50	d__Bacteria;k__norank_d__Bacteria;p__SAR324_cladeMarine_group_B;c__norank_p__SAR324_cladeMarine_group_B;o__norank_p__SAR324_cladeMarine_group_B;f__norank_p__SAR324_cladeMarine_group_B;g__norank_p__SAR324_cladeMarine_group_B;s__unclassified_g__norank_p__SAR324_cladeMarine_group_B
ASV109	62	117	114	97	142	180	133	95	151	d__Bacteria;k__norank_d__Bacteria;p__Proteobacteria;c__Alphaproteobacteria;o__Defluviicoccales;f__norank_o__Defluviicoccales;g__norank_o__Defluviicoccales;s__uncultured_bacterium_o__Defluviicoccales
ASV110	61	68	33	0	49	58	90	38	39	d__Bacteria;k__norank_d__Bacteria;p__Chloroflexi;c__Dehalococcoidia;o__SAR202_clade;f__norank_o__SAR202_clade;g__norank_o__SAR202_clade;s__uncultured_deep-sea_bacterium_o__SAR202_clade
ASV111	61	165	208	176	118	0	106	232	118	d__Bacteria;k__norank_d__Bacteria;p__Chloroflexi;c__Dehalococcoidia;o__SAR202_clade;f__norank_o__SAR202_clade;g__norank_o__SAR202_clade;s__hydrothermal_vent_metagenome_o__SAR202_clade
ASV112	60	25	25	0	52	114	59	0	23	d__Bacteria;k__norank_d__Bacteria;p__SAR324_cladeMarine_group_B;c__norank_p__SAR324_cladeMarine_group_B;o__norank_p__SAR324_cladeMarine_group_B;f__norank_p__SAR324_cladeMarine_group_B;g__norank_p__SAR324_cladeMarine_group_B;s__unclassified_g__norank_p__SAR324_cladeMarine_group_B
ASV113	60	104	117	243	60	29	40	148	151	d__Bacteria;k__norank_d__Bacteria;p__Proteobacteria;c__Alphaproteobacteria;o__Rhizobiales;f__Hyphomicrobiaceae;g__norank_f__Hyphomicrobiaceae;s__uncultured_bacterium_f__Hyphomicrobiaceae
ASV114	60	0	0	0	0	0	0	0	0	d__Bacteria;k__norank_d__Bacteria;p__Chloroflexi;c__JG30-KF-CM66;o__norank_c__JG30-KF-CM66;f__norank_c__JG30-KF-CM66;g__norank_c__JG30-KF-CM66;s__uncultured_bacterium_c__JG30-KF-CM66
ASV115	59	40	45	39	60	21	70	37	35	d__Bacteria;k__norank_d__Bacteria;p__Planctomycetota;c__Phycisphaerae;o__Phycisphaerales;f__Phycisphaeraceae;g__SM1A02;s__uncultured_deep-sea_bacterium_g__SM1A02
ASV116	58	0	0	0	0	25	0	0	0	d__Bacteria;k__norank_d__Bacteria;p__NB1-j;c__norank_p__NB1-j;o__norank_p__NB1-j;f__norank_p__NB1-j;g__norank_p__NB1-j;s__unclassified_g__norank_p__NB1-j
ASV117	57	81	49	108	65	52	73	65	78	d__Bacteria;k__norank_d__Bacteria;p__Proteobacteria;c__Gammaproteobacteria;o__Steroidobacterales;f__Woeseiaceae;g__Woeseia;s__uncultured_deep-sea_bacterium_g__Woeseia
ASV118	57	22	25	0	0	37	0	0	0	d__Bacteria;k__norank_d__Bacteria;p__Bacteroidota;c__Rhodothermia;o__Rhodothermales;f__Rhodothermaceae;g__norank_f__Rhodothermaceae;s__unclassified_g__norank_f__Rhodothermaceae
ASV119	56	158	239	242	33	5	8	270	49	d__Bacteria;k__norank_d__Bacteria;p__Chloroflexi;c__Anaerolineae;o__Anaerolineales;f__Anaerolineaceae;g__norank_f__Anaerolineaceae;s__uncultured_deep-sea_bacterium_f__Anaerolineaceae
ASV120	56	47	88	34	78	51	30	59	85	d__Bacteria;k__norank_d__Bacteria;p__Acidobacteriota;c__Vicinamibacteria;o__Subgroup_17;f__norank_o__Subgroup_17;g__norank_o__Subgroup_17;s__uncultured_bacterium_o__Subgroup_17
ASV121	56	83	29	34	102	73	51	46	142	d__Bacteria;k__norank_d__Bacteria;p__Proteobacteria;c__Alphaproteobacteria;o__Defluviicoccales;f__norank_o__Defluviicoccales;g__norank_o__Defluviicoccales;s__unclassified_g__norank_o__Defluviicoccales
ASV122	56	0	0	0	0	0	30	0	0	d__Bacteria;k__norank_d__Bacteria;p__Chloroflexi;c__Dehalococcoidia;o__SAR202_clade;f__norank_o__SAR202_clade;g__norank_o__SAR202_clade;s__uncultured_deep-sea_bacterium_o__SAR202_clade
ASV123	55	99	171	275	110	115	101	110	127	d__Bacteria;k__norank_d__Bacteria;p__Proteobacteria;c__Gammaproteobacteria;o__MBMPE27;f__norank_o__MBMPE27;g__norank_o__MBMPE27;s__uncultured_bacterium_o__MBMPE27
ASV124	55	47	45	32	34	77	57	36	17	d__Bacteria;k__norank_d__Bacteria;p__Chloroflexi;c__Dehalococcoidia;o__SAR202_clade;f__norank_o__SAR202_clade;g__norank_o__SAR202_clade;s__unclassified_g__norank_o__SAR202_clade
ASV125	53	132	109	59	178	151	147	103	123	d__Bacteria;k__norank_d__Bacteria;p__Chloroflexi;c__Dehalococcoidia;o__SAR202_clade;f__norank_o__SAR202_clade;g__norank_o__SAR202_clade;s__unclassified_g__norank_o__SAR202_clade
ASV126	52	212	194	352	295	192	168	313	314	d__Bacteria;k__norank_d__Bacteria;p__NB1-j;c__norank_p__NB1-j;o__norank_p__NB1-j;f__norank_p__NB1-j;g__norank_p__NB1-j;s__uncultured_bacterium_p__NB1-j
ASV127	52	0	88	143	0	6	0	130	0	d__Bacteria;k__norank_d__Bacteria;p__Planctomycetota;c__Phycisphaerae;o__Phycisphaerales;f__Phycisphaeraceae;g__Urania-1B-19_marine_sediment_group;s__uncultured_planctomycete_g__Urania-1B-19_marine_sediment_group
ASV128	52	115	0	0	149	104	187	90	79	d__Bacteria;k__norank_d__Bacteria;p__Acidobacteriota;c__Subgroup_21;o__norank_c__Subgroup_21;f__norank_c__Subgroup_21;g__norank_c__Subgroup_21;s__uncultured_deep-sea_bacterium_c__Subgroup_21
ASV129	51	104	129	156	144	203	93	83	134	d__Bacteria;k__norank_d__Bacteria;p__Dadabacteria;c__Dadabacteriia;o__Dadabacteriales;f__norank_o__Dadabacteriales;g__norank_o__Dadabacteriales;s__uncultured_deep-sea_bacterium_o__Dadabacteriales
ASV130	51	22	14	0	36	80	64	24	8	d__Bacteria;k__norank_d__Bacteria;p__Chloroflexi;c__Dehalococcoidia;o__SAR202_clade;f__norank_o__SAR202_clade;g__norank_o__SAR202_clade;s__unclassified_g__norank_o__SAR202_clade
ASV131	51	0	25	0	56	0	0	0	0	d__Bacteria;k__norank_d__Bacteria;p__Zixibacteria;c__norank_p__Zixibacteria;o__norank_p__Zixibacteria;f__norank_p__Zixibacteria;g__norank_p__Zixibacteria;s__uncultured_deep-sea_bacterium_p__Zixibacteria
ASV132	51	39	32	26	40	192	70	0	46	d__Bacteria;k__norank_d__Bacteria;p__SAR324_cladeMarine_group_B;c__norank_p__SAR324_cladeMarine_group_B;o__norank_p__SAR324_cladeMarine_group_B;f__norank_p__SAR324_cladeMarine_group_B;g__norank_p__SAR324_cladeMarine_group_B;s__unclassified_g__norank_p__SAR324_cladeMarine_group_B
ASV133	50	130	107	211	69	25	20	102	62	d__Bacteria;k__norank_d__Bacteria;p__Gemmatimonadota;c__Gemmatimonadetes;o__Gemmatimonadales;f__Gemmatimonadaceae;g__norank_f__Gemmatimonadaceae;s__unclassified_g__norank_f__Gemmatimonadaceae
ASV134	49	0	12	17	42	0	43	0	34	d__Bacteria;k__norank_d__Bacteria;p__Patescibacteria;c__Parcubacteria;o__Candidatus_Kaiserbacteria;f__norank_o__Candidatus_Kaiserbacteria;g__norank_o__Candidatus_Kaiserbacteria;s__uncultured_bacterium_o__Candidatus_Kaiserbacteria
ASV135	49	115	121	71	291	69	203	166	210	d__Bacteria;k__norank_d__Bacteria;p__Chloroflexi;c__Dehalococcoidia;o__S085;f__norank_o__S085;g__norank_o__S085;s__unclassified_g__norank_o__S085
ASV136	48	26	21	59	28	45	66	20	50	d__Bacteria;k__norank_d__Bacteria;p__Calditrichota;c__Calditrichia;o__Calditrichales;f__Calditrichaceae;g__JdFR-76;s__marine_sediment_metagenome_g__JdFR-76
ASV137	48	0	0	0	0	140	156	0	59	d__Bacteria;k__norank_d__Bacteria;p__Proteobacteria;c__Gammaproteobacteria;o__MBMPE27;f__norank_o__MBMPE27;g__norank_o__MBMPE27;s__unclassified_g__norank_o__MBMPE27
ASV138	48	298	215	432	147	0	69	269	108	d__Bacteria;k__norank_d__Bacteria;p__Proteobacteria;c__Gammaproteobacteria;o__Steroidobacterales;f__Woeseiaceae;g__Woeseia;s__unclassified_g__Woeseia
ASV139	48	84	80	94	67	31	139	97	83	d__Bacteria;k__norank_d__Bacteria;p__Proteobacteria;c__Gammaproteobacteria;o__Steroidobacterales;f__Woeseiaceae;g__Woeseia;s__unclassified_g__Woeseia
ASV140	48	0	0	0	0	0	0	0	53	d__Bacteria;k__norank_d__Bacteria;p__Proteobacteria;c__Alphaproteobacteria;o__Defluviicoccales;f__norank_o__Defluviicoccales;g__norank_o__Defluviicoccales;s__unclassified_g__norank_o__Defluviicoccales
ASV141	47	22	17	13	29	187	76	15	129	d__Bacteria;k__norank_d__Bacteria;p__unclassified_k__norank_d__Bacteria;c__unclassified_k__norank_d__Bacteria;o__unclassified_k__norank_d__Bacteria;f__unclassified_k__norank_d__Bacteria;g__unclassified_k__norank_d__Bacteria;s__unclassified_k__norank_d__Bacteria
ASV142	47	32	0	0	38	73	69	0	3	d__Bacteria;k__norank_d__Bacteria;p__Marinimicrobia_SAR406_clade;c__norank_p__Marinimicrobia_SAR406_clade;o__norank_p__Marinimicrobia_SAR406_clade;f__norank_p__Marinimicrobia_SAR406_clade;g__norank_p__Marinimicrobia_SAR406_clade;s__uncultured_deep-sea_bacterium_p__Marinimicrobia_SAR406_clade
ASV143	47	62	34	64	67	142	93	30	90	d__Bacteria;k__norank_d__Bacteria;p__SAR324_cladeMarine_group_B;c__norank_p__SAR324_cladeMarine_group_B;o__norank_p__SAR324_cladeMarine_group_B;f__norank_p__SAR324_cladeMarine_group_B;g__norank_p__SAR324_cladeMarine_group_B;s__unclassified_g__norank_p__SAR324_cladeMarine_group_B
ASV144	47	0	62	0	101	0	0	0	0	d__Bacteria;k__norank_d__Bacteria;p__Chloroflexi;c__Dehalococcoidia;o__SAR202_clade;f__norank_o__SAR202_clade;g__norank_o__SAR202_clade;s__uncultured_sediment_bacterium_o__SAR202_clade
ASV145	46	62	54	95	70	77	102	60	77	d__Bacteria;k__norank_d__Bacteria;p__Proteobacteria;c__Alphaproteobacteria;o__AT-s3-44;f__norank_o__AT-s3-44;g__norank_o__AT-s3-44;s__uncultured_bacterium_o__AT-s3-44
ASV146	46	122	77	0	214	106	48	39	29	d__Bacteria;k__norank_d__Bacteria;p__Chloroflexi;c__Dehalococcoidia;o__SAR202_clade;f__norank_o__SAR202_clade;g__norank_o__SAR202_clade;s__uncultured_sediment_bacterium_o__SAR202_clade
ASV147	45	89	83	118	104	46	55	87	114	d__Bacteria;k__norank_d__Bacteria;p__Proteobacteria;c__Alphaproteobacteria;o__Kiloniellales;f__Kiloniellaceae;g__norank_f__Kiloniellaceae;s__uncultured_beta_proteobacterium_f__Kiloniellaceae
ASV148	45	0	0	0	0	0	0	0	76	d__Bacteria;k__norank_d__Bacteria;p__Proteobacteria;c__Alphaproteobacteria;o__Defluviicoccales;f__norank_o__Defluviicoccales;g__norank_o__Defluviicoccales;s__uncultured_proteobacterium_o__Defluviicoccales
ASV149	44	18	36	48	46	40	81	33	63	d__Bacteria;k__norank_d__Bacteria;p__NB1-j;c__norank_p__NB1-j;o__norank_p__NB1-j;f__norank_p__NB1-j;g__norank_p__NB1-j;s__unclassified_g__norank_p__NB1-j
ASV150	44	28	22	0	38	164	97	37	59	d__Bacteria;k__norank_d__Bacteria;p__Proteobacteria;c__Alphaproteobacteria;o__Rhodospirillales;f__Magnetospiraceae;g__norank_f__Magnetospiraceae;s__unclassified_g__norank_f__Magnetospiraceae
ASV151	44	0	28	0	0	0	47	0	0	d__Bacteria;k__norank_d__Bacteria;p__Proteobacteria;c__Alphaproteobacteria;o__AT-s3-44;f__norank_o__AT-s3-44;g__norank_o__AT-s3-44;s__unclassified_g__norank_o__AT-s3-44
ASV152	44	0	0	0	0	0	0	0	20	d__Bacteria;k__norank_d__Bacteria;p__Gemmatimonadota;c__Gemmatimonadetes;o__Gemmatimonadales;f__Gemmatimonadaceae;g__norank_f__Gemmatimonadaceae;s__uncultured_actinobacterium_f__Gemmatimonadaceae
ASV153	44	144	0	134	0	0	0	69	0	d__Bacteria;k__norank_d__Bacteria;p__Proteobacteria;c__Gammaproteobacteria;o__Steroidobacterales;f__Woeseiaceae;g__Woeseia;s__unclassified_g__Woeseia
ASV154	44	0	14	0	0	34	34	0	13	d__Bacteria;k__norank_d__Bacteria;p__Chloroflexi;c__JG30-KF-CM66;o__norank_c__JG30-KF-CM66;f__norank_c__JG30-KF-CM66;g__norank_c__JG30-KF-CM66;s__uncultured_bacterium_c__JG30-KF-CM66
ASV155	44	50	45	57	55	29	0	63	53	d__Bacteria;k__norank_d__Bacteria;p__Proteobacteria;c__Gammaproteobacteria;o__Steroidobacterales;f__Woeseiaceae;g__Woeseia;s__unclassified_g__Woeseia
ASV156	44	0	0	0	0	0	0	0	0	d__Bacteria;k__norank_d__Bacteria;p__Bacteroidota;c__Ignavibacteria;o__Ignavibacteriales;f__PHOS-HE36;g__norank_f__PHOS-HE36;s__uncultured_bacterium_W5-47b
ASV157	44	0	0	0	33	0	0	0	32	d__Bacteria;k__norank_d__Bacteria;p__Chloroflexi;c__Dehalococcoidia;o__SAR202_clade;f__norank_o__SAR202_clade;g__norank_o__SAR202_clade;s__uncultured_deep-sea_bacterium_o__SAR202_clade
ASV158	44	187	168	282	97	0	45	162	73	d__Bacteria;k__norank_d__Bacteria;p__Proteobacteria;c__Gammaproteobacteria;o__Steroidobacterales;f__Woeseiaceae;g__Woeseia;s__unclassified_g__Woeseia
ASV159	43	67	73	0	89	138	84	48	51	d__Bacteria;k__norank_d__Bacteria;p__Acidobacteriota;c__Vicinamibacteria;o__Vicinamibacterales;f__Vicinamibacteraceae;g__norank_f__Vicinamibacteraceae;s__uncultured_deep-sea_bacterium_f__Vicinamibacteraceae
ASV160	43	81	89	142	81	0	36	121	72	d__Bacteria;k__norank_d__Bacteria;p__Gemmatimonadota;c__BD2-11_terrestrial_group;o__norank_c__BD2-11_terrestrial_group;f__norank_c__BD2-11_terrestrial_group;g__norank_c__BD2-11_terrestrial_group;s__uncultured_deep-sea_bacterium_c__BD2-11_terrestrial_group
ASV161	43	55	0	0	0	107	127	0	30	d__Bacteria;k__norank_d__Bacteria;p__Marinimicrobia_SAR406_clade;c__norank_p__Marinimicrobia_SAR406_clade;o__norank_p__Marinimicrobia_SAR406_clade;f__norank_p__Marinimicrobia_SAR406_clade;g__norank_p__Marinimicrobia_SAR406_clade;s__uncultured_deep-sea_bacterium_p__Marinimicrobia_SAR406_clade
ASV162	43	0	0	0	0	69	51	0	31	d__Bacteria;k__norank_d__Bacteria;p__Proteobacteria;c__Alphaproteobacteria;o__Defluviicoccales;f__norank_o__Defluviicoccales;g__norank_o__Defluviicoccales;s__unclassified_g__norank_o__Defluviicoccales
ASV163	43	42	77	45	137	64	67	101	170	d__Bacteria;k__norank_d__Bacteria;p__Nitrospirota;c__Nitrospiria;o__Nitrospirales;f__Nitrospiraceae;g__Nitrospira;s__unclassified_g__Nitrospira
ASV164	43	0	0	0	0	0	0	0	0	d__Bacteria;k__norank_d__Bacteria;p__Proteobacteria;c__Gammaproteobacteria;o__unclassified_c__Gammaproteobacteria;f__unclassified_c__Gammaproteobacteria;g__unclassified_c__Gammaproteobacteria;s__unclassified_c__Gammaproteobacteria
ASV165	41	97	120	179	57	25	62	87	51	d__Bacteria;k__norank_d__Bacteria;p__Bacteroidota;c__Bacteroidia;o__Cytophagales;f__Cyclobacteriaceae;g__norank_f__Cyclobacteriaceae;s__uncultured_bacterium_f__Cyclobacteriaceae
ASV166	41	21	20	15	10	0	0	31	0	d__Bacteria;k__norank_d__Bacteria;p__unclassified_k__norank_d__Bacteria;c__unclassified_k__norank_d__Bacteria;o__unclassified_k__norank_d__Bacteria;f__unclassified_k__norank_d__Bacteria;g__unclassified_k__norank_d__Bacteria;s__unclassified_k__norank_d__Bacteria
ASV167	41	19	0	0	14	14	10	0	0	d__Bacteria;k__norank_d__Bacteria;p__Chloroflexi;c__Dehalococcoidia;o__S085;f__norank_o__S085;g__norank_o__S085;s__metagenome_o__S085
ASV168	41	53	61	0	91	105	79	56	99	d__Bacteria;k__norank_d__Bacteria;p__Proteobacteria;c__Gammaproteobacteria;o__MBMPE27;f__norank_o__MBMPE27;g__norank_o__MBMPE27;s__uncultured_bacterium_o__MBMPE27
ASV169	41	0	0	0	0	128	89	0	68	d__Bacteria;k__norank_d__Bacteria;p__Chloroflexi;c__Dehalococcoidia;o__SAR202_clade;f__norank_o__SAR202_clade;g__norank_o__SAR202_clade;s__unclassified_g__norank_o__SAR202_clade
ASV170	40	12	0	0	16	75	62	0	15	d__Bacteria;k__norank_d__Bacteria;p__Verrucomicrobiota;c__Verrucomicrobiae;o__Opitutales;f__Puniceicoccaceae;g__Verruc-01;s__unclassified_g__Verruc-01
ASV171	40	0	38	0	38	37	34	0	16	d__Bacteria;k__norank_d__Bacteria;p__Acidobacteriota;c__Vicinamibacteria;o__Subgroup_9;f__norank_o__Subgroup_9;g__norank_o__Subgroup_9;s__unclassified_g__norank_o__Subgroup_9
ASV172	39	9	4	7	6	14	0	5	4	d__Bacteria;k__norank_d__Bacteria;p__Acidobacteriota;c__AT-s3-28;o__norank_c__AT-s3-28;f__norank_c__AT-s3-28;g__norank_c__AT-s3-28;s__uncultured_bacterium_c__AT-s3-28
ASV173	39	18	0	0	0	0	0	0	0	d__Bacteria;k__norank_d__Bacteria;p__Chloroflexi;c__JG30-KF-CM66;o__norank_c__JG30-KF-CM66;f__norank_c__JG30-KF-CM66;g__norank_c__JG30-KF-CM66;s__uncultured_bacterium_c__JG30-KF-CM66
ASV174	39	62	0	0	100	78	51	0	23	d__Bacteria;k__norank_d__Bacteria;p__Chloroflexi;c__Dehalococcoidia;o__SAR202_clade;f__norank_o__SAR202_clade;g__norank_o__SAR202_clade;s__uncultured_sediment_bacterium_o__SAR202_clade
ASV175	39	0	0	0	0	22	0	0	0	d__Bacteria;k__norank_d__Bacteria;p__Planctomycetota;c__Phycisphaerae;o__Phycisphaerales;f__Phycisphaeraceae;g__Urania-1B-19_marine_sediment_group;s__unclassified_g__Urania-1B-19_marine_sediment_group
ASV176	39	0	104	0	116	25	0	0	89	d__Bacteria;k__norank_d__Bacteria;p__Planctomycetota;c__Phycisphaerae;o__Phycisphaerales;f__Phycisphaeraceae;g__Urania-1B-19_marine_sediment_group;s__unclassified_g__Urania-1B-19_marine_sediment_group
ASV177	38	22	7	0	17	12	0	13	11	d__Bacteria;k__norank_d__Bacteria;p__Chloroflexi;c__JG30-KF-CM66;o__norank_c__JG30-KF-CM66;f__norank_c__JG30-KF-CM66;g__norank_c__JG30-KF-CM66;s__uncultured_bacterium_c__JG30-KF-CM66
ASV178	38	74	39	31	31	21	0	25	71	d__Bacteria;k__norank_d__Bacteria;p__Nitrospinota;c__Nitrospinia;o__Nitrospinales;f__Nitrospinaceae;g__Nitrospina;s__Nitrospina_sp._SPGG3
ASV179	38	18	32	0	23	43	33	18	33	d__Bacteria;k__norank_d__Bacteria;p__Gemmatimonadota;c__Gemmatimonadetes;o__Gemmatimonadales;f__Gemmatimonadaceae;g__norank_f__Gemmatimonadaceae;s__uncultured_bacterium_W5-51b
ASV180	38	44	86	59	70	22	32	44	25	d__Bacteria;k__norank_d__Bacteria;p__Proteobacteria;c__Gammaproteobacteria;o__Steroidobacterales;f__Woeseiaceae;g__Woeseia;s__unclassified_g__Woeseia
ASV181	38	0	0	0	0	42	20	0	26	d__Bacteria;k__norank_d__Bacteria;p__Gemmatimonadota;c__Gemmatimonadetes;o__Gemmatimonadales;f__Gemmatimonadaceae;g__norank_f__Gemmatimonadaceae;s__uncultured_deep-sea_bacterium_f__Gemmatimonadaceae
ASV182	38	0	0	0	31	0	0	0	48	d__Bacteria;k__norank_d__Bacteria;p__Chloroflexi;c__Dehalococcoidia;o__SAR202_clade;f__norank_o__SAR202_clade;g__norank_o__SAR202_clade;s__uncultured_Chloroflexi_bacterium_HF4000_28F02
ASV183	37	23	17	0	81	173	64	44	82	d__Bacteria;k__norank_d__Bacteria;p__Acidobacteriota;c__Vicinamibacteria;o__Vicinamibacterales;f__norank_o__Vicinamibacterales;g__norank_o__Vicinamibacterales;s__unclassified_g__norank_o__Vicinamibacterales
ASV184	37	0	28	0	34	80	34	20	35	d__Bacteria;k__norank_d__Bacteria;p__Chloroflexi;c__JG30-KF-CM66;o__norank_c__JG30-KF-CM66;f__norank_c__JG30-KF-CM66;g__norank_c__JG30-KF-CM66;s__uncultured_bacterium_c__JG30-KF-CM66
ASV185	37	0	0	0	0	0	0	0	0	d__Bacteria;k__norank_d__Bacteria;p__Gemmatimonadota;c__Gemmatimonadetes;o__Gemmatimonadales;f__Gemmatimonadaceae;g__norank_f__Gemmatimonadaceae;s__uncultured_deep-sea_bacterium_f__Gemmatimonadaceae
ASV186	37	0	0	63	0	31	59	0	53	d__Bacteria;k__norank_d__Bacteria;p__Calditrichota;c__Calditrichia;o__Calditrichales;f__Calditrichaceae;g__JdFR-76;s__unclassified_g__JdFR-76
ASV187	36	0	0	0	0	0	32	0	0	d__Bacteria;k__norank_d__Bacteria;p__Schekmanbacteria;c__norank_p__Schekmanbacteria;o__norank_p__Schekmanbacteria;f__norank_p__Schekmanbacteria;g__norank_p__Schekmanbacteria;s__uncultured_proteobacterium_p__Schekmanbacteria
ASV188	36	83	89	99	86	23	69	82	71	d__Bacteria;k__norank_d__Bacteria;p__NB1-j;c__norank_p__NB1-j;o__norank_p__NB1-j;f__norank_p__NB1-j;g__norank_p__NB1-j;s__unclassified_g__norank_p__NB1-j
ASV189	36	24	0	0	25	22	43	21	61	d__Bacteria;k__norank_d__Bacteria;p__Proteobacteria;c__Alphaproteobacteria;o__Defluviicoccales;f__norank_o__Defluviicoccales;g__norank_o__Defluviicoccales;s__uncultured_Phyllobacteriaceae_bacterium_o__Defluviicoccales
ASV190	36	40	49	0	43	0	66	66	100	d__Bacteria;k__norank_d__Bacteria;p__Gemmatimonadota;c__Gemmatimonadetes;o__Gemmatimonadales;f__Gemmatimonadaceae;g__norank_f__Gemmatimonadaceae;s__uncultured_deep-sea_bacterium_f__Gemmatimonadaceae
ASV191	36	0	0	0	0	30	0	0	20	d__Bacteria;k__norank_d__Bacteria;p__Chloroflexi;c__Dehalococcoidia;o__SAR202_clade;f__norank_o__SAR202_clade;g__norank_o__SAR202_clade;s__unidentified_eubacterium_clone_SAR202
ASV192	35	38	52	10	36	0	4	43	16	d__Bacteria;k__norank_d__Bacteria;p__Actinobacteriota;c__Acidimicrobiia;o__Actinomarinales;f__norank_o__Actinomarinales;g__norank_o__Actinomarinales;s__uncultured_Acidimicrobiales_bacterium_o__Actinomarinales
ASV193	35	49	0	0	95	102	193	0	70	d__Bacteria;k__norank_d__Bacteria;p__Chloroflexi;c__Dehalococcoidia;o__SAR202_clade;f__norank_o__SAR202_clade;g__norank_o__SAR202_clade;s__hydrothermal_vent_metagenome_o__SAR202_clade
ASV194	35	79	38	0	63	77	117	0	86	d__Bacteria;k__norank_d__Bacteria;p__Proteobacteria;c__Alphaproteobacteria;o__Rhodospirillales;f__Magnetospiraceae;g__norank_f__Magnetospiraceae;s__unclassified_g__norank_f__Magnetospiraceae
ASV195	34	19	35	16	45	64	35	35	46	d__Bacteria;k__norank_d__Bacteria;p__Chloroflexi;c__Dehalococcoidia;o__SAR202_clade;f__norank_o__SAR202_clade;g__norank_o__SAR202_clade;s__uncultured_deep-sea_bacterium_o__SAR202_clade
ASV196	34	66	36	44	46	56	0	36	58	d__Bacteria;k__norank_d__Bacteria;p__Proteobacteria;c__Gammaproteobacteria;o__Gammaproteobacteria_Incertae_Sedis;f__unclassified_o__Gammaproteobacteria_Incertae_Sedis;g__norank_f__unclassified_o__Gammaproteobacteria_Incertae_Sedis;s__unclassified_g__norank_f__unclassified_o__Gammaproteobacteria_Incertae_Sedis
ASV197	34	9	34	0	12	0	49	27	17	d__Bacteria;k__norank_d__Bacteria;p__Hydrogenedentes;c__Hydrogenedentia;o__Hydrogenedentiales;f__Hydrogenedensaceae;g__norank_f__Hydrogenedensaceae;s__uncultured_delta_proteobacterium_f__Hydrogenedensaceae
ASV198	34	0	0	0	0	0	0	0	0	d__Bacteria;k__norank_d__Bacteria;p__Proteobacteria;c__Gammaproteobacteria;o__Steroidobacterales;f__Woeseiaceae;g__Woeseia;s__uncultured_Alteromonadales_bacterium_g__Woeseia
ASV199	34	17	24	23	34	38	0	39	16	d__Bacteria;k__norank_d__Bacteria;p__Chloroflexi;c__Dehalococcoidia;o__S085;f__norank_o__S085;g__norank_o__S085;s__uncultured_bacterium_o__S085
ASV200	34	88	62	41	121	0	57	45	69	d__Bacteria;k__norank_d__Bacteria;p__Acidobacteriota;c__Vicinamibacteria;o__Vicinamibacterales;f__Vicinamibacteraceae;g__norank_f__Vicinamibacteraceae;s__uncultured_deep-sea_bacterium_f__Vicinamibacteraceae
ASV201	34	0	0	0	0	0	0	0	0	d__Bacteria;k__norank_d__Bacteria;p__Planctomycetota;c__Phycisphaerae;o__Phycisphaerales;f__Phycisphaeraceae;g__Urania-1B-19_marine_sediment_group;s__uncultured_deep-sea_bacterium_g__Urania-1B-19_marine_sediment_group
ASV202	34	64	66	68	75	0	51	132	99	d__Bacteria;k__norank_d__Bacteria;p__Planctomycetota;c__Phycisphaerae;o__Phycisphaerales;f__Phycisphaeraceae;g__Urania-1B-19_marine_sediment_group;s__uncultured_planctomycete_g__Urania-1B-19_marine_sediment_group
ASV203	34	217	220	347	195	74	146	167	152	d__Bacteria;k__norank_d__Bacteria;p__Dadabacteria;c__Dadabacteriia;o__Dadabacteriales;f__norank_o__Dadabacteriales;g__norank_o__Dadabacteriales;s__uncultured_deep-sea_bacterium_o__Dadabacteriales
ASV204	33	0	18	0	35	38	40	48	26	d__Bacteria;k__norank_d__Bacteria;p__Chloroflexi;c__JG30-KF-CM66;o__norank_c__JG30-KF-CM66;f__norank_c__JG30-KF-CM66;g__norank_c__JG30-KF-CM66;s__uncultured_bacterium_c__JG30-KF-CM66
ASV205	33	8	15	8	35	56	19	34	16	d__Bacteria;k__norank_d__Bacteria;p__Chloroflexi;c__Dehalococcoidia;o__SAR202_clade;f__norank_o__SAR202_clade;g__norank_o__SAR202_clade;s__uncultured_deep-sea_bacterium_o__SAR202_clade
ASV206	33	56	0	0	74	51	77	39	32	d__Bacteria;k__norank_d__Bacteria;p__Chloroflexi;c__Dehalococcoidia;o__SAR202_clade;f__norank_o__SAR202_clade;g__norank_o__SAR202_clade;s__uncultured_sediment_bacterium_o__SAR202_clade
ASV207	32	0	18	19	36	24	29	14	28	d__Bacteria;k__norank_d__Bacteria;p__Myxococcota;c__bacteriap25;o__norank_c__bacteriap25;f__norank_c__bacteriap25;g__norank_c__bacteriap25;s__unclassified_g__norank_c__bacteriap25
ASV208	32	0	0	0	0	0	0	0	0	d__Bacteria;k__norank_d__Bacteria;p__Proteobacteria;c__Gammaproteobacteria;o__Burkholderiales;f__Comamonadaceae;g__Delftia;s__unclassified_g__Delftia
ASV209	32	0	0	0	0	82	26	0	0	d__Bacteria;k__norank_d__Bacteria;p__Chloroflexi;c__Dehalococcoidia;o__SAR202_clade;f__norank_o__SAR202_clade;g__norank_o__SAR202_clade;s__uncultured_deep-sea_bacterium_o__SAR202_clade
ASV210	32	0	15	0	0	89	30	24	54	d__Bacteria;k__norank_d__Bacteria;p__Chloroflexi;c__Dehalococcoidia;o__SAR202_clade;f__norank_o__SAR202_clade;g__norank_o__SAR202_clade;s__uncultured_deep-sea_bacterium_o__SAR202_clade
ASV211	32	33	0	0	74	75	48	0	16	d__Bacteria;k__norank_d__Bacteria;p__Gemmatimonadota;c__Gemmatimonadetes;o__Gemmatimonadales;f__Gemmatimonadaceae;g__norank_f__Gemmatimonadaceae;s__uncultured_bacterium_W5-51b
ASV212	32	93	73	168	49	7	25	95	25	d__Bacteria;k__norank_d__Bacteria;p__Gemmatimonadota;c__Gemmatimonadetes;o__Gemmatimonadales;f__Gemmatimonadaceae;g__norank_f__Gemmatimonadaceae;s__unclassified_g__norank_f__Gemmatimonadaceae
ASV213	31	0	0	0	0	0	0	0	0	d__Bacteria;k__norank_d__Bacteria;p__Verrucomicrobiota;c__Omnitrophia;o__Omnitrophales;f__Omnitrophaceae;g__Candidatus_Omnitrophus;s__uncultured_bacterium_g__Candidatus_Omnitrophus
ASV214	31	0	0	0	0	0	15	0	0	d__Bacteria;k__norank_d__Bacteria;p__Chloroflexi;c__Dehalococcoidia;o__SAR202_clade;f__norank_o__SAR202_clade;g__norank_o__SAR202_clade;s__uncultured_gamma_proteobacterium_o__SAR202_clade
ASV215	31	0	7	0	20	0	0	0	0	d__Bacteria;k__norank_d__Bacteria;p__Patescibacteria;c__Parcubacteria;o__Candidatus_Portnoybacteria;f__norank_o__Candidatus_Portnoybacteria;g__norank_o__Candidatus_Portnoybacteria;s__uncultured_deep-sea_bacterium_o__Candidatus_Portnoybacteria
ASV216	31	113	94	221	55	7	36	91	55	d__Bacteria;k__norank_d__Bacteria;p__Proteobacteria;c__unclassified_p__Proteobacteria;o__unclassified_p__Proteobacteria;f__unclassified_p__Proteobacteria;g__unclassified_p__Proteobacteria;s__unclassified_p__Proteobacteria
ASV217	31	50	0	36	73	0	0	0	0	d__Bacteria;k__norank_d__Bacteria;p__Planctomycetota;c__Phycisphaerae;o__Phycisphaerales;f__Phycisphaeraceae;g__Urania-1B-19_marine_sediment_group;s__uncultured_planctomycete_g__Urania-1B-19_marine_sediment_group
ASV218	30	36	19	0	62	36	12	29	42	d__Bacteria;k__norank_d__Bacteria;p__Bacteroidota;c__Bacteroidia;o__Cytophagales;f__Cyclobacteriaceae;g__norank_f__Cyclobacteriaceae;s__unclassified_g__norank_f__Cyclobacteriaceae
ASV219	30	0	0	0	0	0	0	0	0	d__Bacteria;k__norank_d__Bacteria;p__Chloroflexi;c__JG30-KF-CM66;o__norank_c__JG30-KF-CM66;f__norank_c__JG30-KF-CM66;g__norank_c__JG30-KF-CM66;s__uncultured_bacterium_c__JG30-KF-CM66
ASV220	30	22	22	0	0	26	44	0	16	d__Bacteria;k__norank_d__Bacteria;p__Bacteroidota;c__Rhodothermia;o__Rhodothermales;f__Rhodothermaceae;g__norank_f__Rhodothermaceae;s__unclassified_g__norank_f__Rhodothermaceae
ASV221	29	18	6	9	10	36	56	15	40	d__Bacteria;k__norank_d__Bacteria;p__unclassified_k__norank_d__Bacteria;c__unclassified_k__norank_d__Bacteria;o__unclassified_k__norank_d__Bacteria;f__unclassified_k__norank_d__Bacteria;g__unclassified_k__norank_d__Bacteria;s__unclassified_k__norank_d__Bacteria
ASV222	29	178	56	83	122	19	126	58	237	d__Bacteria;k__norank_d__Bacteria;p__Proteobacteria;c__Alphaproteobacteria;o__Defluviicoccales;f__norank_o__Defluviicoccales;g__norank_o__Defluviicoccales;s__unclassified_g__norank_o__Defluviicoccales
ASV223	29	8	30	0	27	13	39	21	50	d__Bacteria;k__norank_d__Bacteria;p__Acidobacteriota;c__Vicinamibacteria;o__Vicinamibacterales;f__norank_o__Vicinamibacterales;g__norank_o__Vicinamibacterales;s__unclassified_g__norank_o__Vicinamibacterales
ASV224	29	66	50	46	28	74	41	52	47	d__Bacteria;k__norank_d__Bacteria;p__Proteobacteria;c__Gammaproteobacteria;o__EPR3968-O8a-Bc78;f__norank_o__EPR3968-O8a-Bc78;g__norank_o__EPR3968-O8a-Bc78;s__uncultured_deep-sea_bacterium_o__EPR3968-O8a-Bc78
ASV225	29	65	80	108	38	8	15	132	48	d__Bacteria;k__norank_d__Bacteria;p__Actinobacteriota;c__Acidimicrobiia;o__Actinomarinales;f__norank_o__Actinomarinales;g__norank_o__Actinomarinales;s__uncultured_actinobacterium_o__Actinomarinales
ASV226	29	0	0	0	0	13	0	0	0	d__Bacteria;k__norank_d__Bacteria;p__Gemmatimonadota;c__Gemmatimonadetes;o__Gemmatimonadales;f__Gemmatimonadaceae;g__norank_f__Gemmatimonadaceae;s__uncultured_deep-sea_bacterium_f__Gemmatimonadaceae
ASV227	28	0	0	0	0	0	5	0	0	d__Bacteria;k__norank_d__Bacteria;p__Acidobacteriota;c__Subgroup_26;o__norank_c__Subgroup_26;f__norank_c__Subgroup_26;g__norank_c__Subgroup_26;s__uncultured_Acidobacteria_bacterium_c__Subgroup_26
ASV228	28	0	0	0	6	0	0	10	0	d__Bacteria;k__norank_d__Bacteria;p__Patescibacteria;c__Parcubacteria;o__Candidatus_Terrybacteria;f__norank_o__Candidatus_Terrybacteria;g__norank_o__Candidatus_Terrybacteria;s__uncultured_deep-sea_bacterium_o__Candidatus_Terrybacteria
ASV229	28	31	24	27	15	0	0	32	10	d__Bacteria;k__norank_d__Bacteria;p__Chloroflexi;c__TK17;o__norank_c__TK17;f__norank_c__TK17;g__norank_c__TK17;s__uncultured_bacterium_c__TK17
ASV230	28	40	0	0	59	79	45	0	47	d__Bacteria;k__norank_d__Bacteria;p__Chloroflexi;c__Dehalococcoidia;o__SAR202_clade;f__norank_o__SAR202_clade;g__norank_o__SAR202_clade;s__unclassified_g__norank_o__SAR202_clade
ASV231	28	9	0	0	26	92	58	0	13	d__Bacteria;k__norank_d__Bacteria;p__Chloroflexi;c__Dehalococcoidia;o__SAR202_clade;f__norank_o__SAR202_clade;g__norank_o__SAR202_clade;s__unclassified_g__norank_o__SAR202_clade
ASV232	28	0	0	0	0	0	0	0	27	d__Bacteria;k__norank_d__Bacteria;p__Verrucomicrobiota;c__Omnitrophia;o__Omnitrophales;f__Omnitrophaceae;g__Candidatus_Omnitrophus;s__unclassified_g__Candidatus_Omnitrophus
ASV233	28	67	58	0	29	0	14	60	18	d__Bacteria;k__norank_d__Bacteria;p__Marinimicrobia_SAR406_clade;c__norank_p__Marinimicrobia_SAR406_clade;o__norank_p__Marinimicrobia_SAR406_clade;f__norank_p__Marinimicrobia_SAR406_clade;g__norank_p__Marinimicrobia_SAR406_clade;s__uncultured_deep-sea_bacterium_p__Marinimicrobia_SAR406_clade
ASV234	27	0	7	0	0	0	5	0	0	d__Bacteria;k__norank_d__Bacteria;p__Patescibacteria;c__Parcubacteria;o__Candidatus_Terrybacteria;f__norank_o__Candidatus_Terrybacteria;g__norank_o__Candidatus_Terrybacteria;s__uncultured_deep-sea_bacterium_o__Candidatus_Terrybacteria
ASV235	27	22	28	31	24	50	23	45	53	d__Bacteria;k__norank_d__Bacteria;p__Actinobacteriota;c__Thermoleophilia;o__Solirubrobacterales;f__67-14;g__norank_f__67-14;s__unclassified_g__norank_f__67-14
ASV236	27	62	163	302	38	0	0	86	32	d__Bacteria;k__norank_d__Bacteria;p__Actinobacteriota;c__Acidimicrobiia;o__Actinomarinales;f__norank_o__Actinomarinales;g__norank_o__Actinomarinales;s__unclassified_g__norank_o__Actinomarinales
ASV237	27	0	0	0	0	0	0	0	0	d__Bacteria;k__norank_d__Bacteria;p__unclassified_k__norank_d__Bacteria;c__unclassified_k__norank_d__Bacteria;o__unclassified_k__norank_d__Bacteria;f__unclassified_k__norank_d__Bacteria;g__unclassified_k__norank_d__Bacteria;s__unclassified_k__norank_d__Bacteria
ASV238	27	0	0	0	12	21	17	0	0	d__Bacteria;k__norank_d__Bacteria;p__Proteobacteria;c__Alphaproteobacteria;o__unclassified_c__Alphaproteobacteria;f__unclassified_c__Alphaproteobacteria;g__unclassified_c__Alphaproteobacteria;s__unclassified_c__Alphaproteobacteria
ASV239	27	100	50	41	164	55	0	95	0	d__Bacteria;k__norank_d__Bacteria;p__Chloroflexi;c__Dehalococcoidia;o__SAR202_clade;f__norank_o__SAR202_clade;g__norank_o__SAR202_clade;s__uncultured_sediment_bacterium_o__SAR202_clade
ASV240	27	29	73	29	35	28	30	64	63	d__Bacteria;k__norank_d__Bacteria;p__Planctomycetota;c__Phycisphaerae;o__Phycisphaerales;f__Phycisphaeraceae;g__Urania-1B-19_marine_sediment_group;s__uncultured_planctomycete_g__Urania-1B-19_marine_sediment_group
ASV241	26	17	9	22	14	48	23	16	85	d__Bacteria;k__norank_d__Bacteria;p__unclassified_k__norank_d__Bacteria;c__unclassified_k__norank_d__Bacteria;o__unclassified_k__norank_d__Bacteria;f__unclassified_k__norank_d__Bacteria;g__unclassified_k__norank_d__Bacteria;s__unclassified_k__norank_d__Bacteria
ASV242	26	0	27	5	39	12	30	8	20	d__Bacteria;k__norank_d__Bacteria;p__Gemmatimonadota;c__BD2-11_terrestrial_group;o__norank_c__BD2-11_terrestrial_group;f__norank_c__BD2-11_terrestrial_group;g__norank_c__BD2-11_terrestrial_group;s__unidentified_bacterium_wb1_A18
ASV243	26	0	0	0	0	18	11	0	0	d__Bacteria;k__norank_d__Bacteria;p__Chloroflexi;c__TK17;o__norank_c__TK17;f__norank_c__TK17;g__norank_c__TK17;s__uncultured_bacterium_c__TK17
ASV244	26	36	64	85	57	28	30	36	68	d__Bacteria;k__norank_d__Bacteria;p__Acidobacteriota;c__Vicinamibacteria;o__Subgroup_9;f__norank_o__Subgroup_9;g__norank_o__Subgroup_9;s__uncultured_bacterium_o__Subgroup_9
ASV245	26	0	0	0	11	17	39	0	0	d__Bacteria;k__norank_d__Bacteria;p__Chloroflexi;c__JG30-KF-CM66;o__norank_c__JG30-KF-CM66;f__norank_c__JG30-KF-CM66;g__norank_c__JG30-KF-CM66;s__uncultured_bacterium_c__JG30-KF-CM66
ASV246	26	0	0	0	0	0	0	0	0	d__Bacteria;k__norank_d__Bacteria;p__Chloroflexi;c__JG30-KF-CM66;o__norank_c__JG30-KF-CM66;f__norank_c__JG30-KF-CM66;g__norank_c__JG30-KF-CM66;s__uncultured_bacterium_c__JG30-KF-CM66
ASV247	26	0	0	0	0	35	18	15	16	d__Bacteria;k__norank_d__Bacteria;p__Myxococcota;c__bacteriap25;o__norank_c__bacteriap25;f__norank_c__bacteriap25;g__norank_c__bacteriap25;s__uncultured_deep-sea_bacterium_c__bacteriap25
ASV248	26	0	0	0	0	90	31	0	0	d__Bacteria;k__norank_d__Bacteria;p__Proteobacteria;c__Gammaproteobacteria;o__Steroidobacterales;f__Woeseiaceae;g__Woeseia;s__unclassified_g__Woeseia
ASV249	25	0	10	0	4	0	3	19	0	d__Bacteria;k__norank_d__Bacteria;p__Chloroflexi;c__JG30-KF-CM66;o__norank_c__JG30-KF-CM66;f__norank_c__JG30-KF-CM66;g__norank_c__JG30-KF-CM66;s__uncultured_Chloroflexi_bacterium_c__JG30-KF-CM66
ASV250	25	153	63	45	69	64	95	30	123	d__Bacteria;k__norank_d__Bacteria;p__Nitrospinota;c__P9X2b3D02;o__norank_c__P9X2b3D02;f__norank_c__P9X2b3D02;g__norank_c__P9X2b3D02;s__uncultured_bacterium_c__P9X2b3D02
ASV251	25	0	0	0	11	66	55	0	0	d__Bacteria;k__norank_d__Bacteria;p__Chloroflexi;c__Dehalococcoidia;o__SAR202_clade;f__norank_o__SAR202_clade;g__norank_o__SAR202_clade;s__unclassified_g__norank_o__SAR202_clade
ASV252	25	0	15	0	0	31	14	0	32	d__Bacteria;k__norank_d__Bacteria;p__Acidobacteriota;c__Subgroup_26;o__norank_c__Subgroup_26;f__norank_c__Subgroup_26;g__norank_c__Subgroup_26;s__unclassified_g__norank_c__Subgroup_26
ASV253	25	22	34	8	0	0	0	22	0	d__Bacteria;k__norank_d__Bacteria;p__SAR324_cladeMarine_group_B;c__norank_p__SAR324_cladeMarine_group_B;o__norank_p__SAR324_cladeMarine_group_B;f__norank_p__SAR324_cladeMarine_group_B;g__norank_p__SAR324_cladeMarine_group_B;s__unclassified_g__norank_p__SAR324_cladeMarine_group_B
ASV254	25	0	0	0	35	40	17	0	0	d__Bacteria;k__norank_d__Bacteria;p__Gemmatimonadota;c__Gemmatimonadetes;o__Gemmatimonadales;f__Gemmatimonadaceae;g__norank_f__Gemmatimonadaceae;s__uncultured_deep-sea_bacterium_f__Gemmatimonadaceae
ASV255	25	30	22	0	29	17	36	0	35	d__Bacteria;k__norank_d__Bacteria;p__Myxococcota;c__bacteriap25;o__norank_c__bacteriap25;f__norank_c__bacteriap25;g__norank_c__bacteriap25;s__unclassified_g__norank_c__bacteriap25
ASV256	24	17	9	7	5	60	30	0	0	d__Bacteria;k__norank_d__Bacteria;p__SAR324_cladeMarine_group_B;c__norank_p__SAR324_cladeMarine_group_B;o__norank_p__SAR324_cladeMarine_group_B;f__norank_p__SAR324_cladeMarine_group_B;g__norank_p__SAR324_cladeMarine_group_B;s__uncultured_deep-sea_bacterium_p__SAR324_cladeMarine_group_B
ASV257	24	54	70	143	45	3	16	75	41	d__Bacteria;k__norank_d__Bacteria;p__Proteobacteria;c__Alphaproteobacteria;o__Kiloniellales;f__Kiloniellaceae;g__norank_f__Kiloniellaceae;s__unclassified_g__norank_f__Kiloniellaceae
ASV258	24	27	27	0	33	11	18	30	19	d__Bacteria;k__norank_d__Bacteria;p__Acidobacteriota;c__Subgroup_22;o__norank_c__Subgroup_22;f__norank_c__Subgroup_22;g__norank_c__Subgroup_22;s__uncultured_bacterium_c__Subgroup_22
ASV259	24	59	0	0	0	0	38	0	0	d__Bacteria;k__norank_d__Bacteria;p__Acidobacteriota;c__Vicinamibacteria;o__Vicinamibacterales;f__Vicinamibacteraceae;g__norank_f__Vicinamibacteraceae;s__unclassified_g__norank_f__Vicinamibacteraceae
ASV260	24	11	0	0	15	21	14	11	15	d__Bacteria;k__norank_d__Bacteria;p__Proteobacteria;c__Alphaproteobacteria;o__Defluviicoccales;f__norank_o__Defluviicoccales;g__norank_o__Defluviicoccales;s__unclassified_g__norank_o__Defluviicoccales
ASV261	24	85	60	0	55	33	38	69	41	d__Bacteria;k__norank_d__Bacteria;p__Proteobacteria;c__Alphaproteobacteria;o__Rhodospirillales;f__Magnetospiraceae;g__norank_f__Magnetospiraceae;s__unclassified_g__norank_f__Magnetospiraceae
ASV262	23	19	33	45	24	0	13	16	52	d__Bacteria;k__norank_d__Bacteria;p__Dadabacteria;c__Dadabacteriia;o__Dadabacteriales;f__norank_o__Dadabacteriales;g__norank_o__Dadabacteriales;s__uncultured_deep-sea_bacterium_o__Dadabacteriales
ASV263	23	24	17	8	23	79	36	28	5	d__Bacteria;k__norank_d__Bacteria;p__Chloroflexi;c__Dehalococcoidia;o__SAR202_clade;f__norank_o__SAR202_clade;g__norank_o__SAR202_clade;s__uncultured_bacterium_o__SAR202_clade
ASV264	23	28	30	29	13	5	31	25	19	d__Bacteria;k__norank_d__Bacteria;p__Myxococcota;c__Polyangia;o__Polyangiales;f__Sandaracinaceae;g__norank_f__Sandaracinaceae;s__unclassified_g__norank_f__Sandaracinaceae
ASV265	23	0	0	0	0	0	0	0	0	d__Bacteria;k__norank_d__Bacteria;p__Patescibacteria;c__Microgenomatia;o__Candidatus_Woykebacteria;f__norank_o__Candidatus_Woykebacteria;g__norank_o__Candidatus_Woykebacteria;s__uncultured_bacterium_o__Candidatus_Woykebacteria
ASV266	23	35	0	0	0	60	40	11	45	d__Bacteria;k__norank_d__Bacteria;p__Acidobacteriota;c__Acidobacteriae;o__Subgroup_13;f__norank_o__Subgroup_13;g__norank_o__Subgroup_13;s__uncultured_Acidobacteria_bacterium_o__Subgroup_13
ASV267	23	15	0	0	0	0	21	0	22	d__Bacteria;k__norank_d__Bacteria;p__Proteobacteria;c__Alphaproteobacteria;o__Kiloniellales;f__Kiloniellaceae;g__norank_f__Kiloniellaceae;s__uncultured_bacterium_AD347-E12
ASV268	23	0	0	0	0	6	6	0	0	d__Bacteria;k__norank_d__Bacteria;p__Myxococcota;c__Polyangia;o__Haliangiales;f__Haliangiaceae;g__Haliangium;s__unclassified_g__Haliangium
ASV269	23	0	27	0	35	0	64	43	0	d__Bacteria;k__norank_d__Bacteria;p__Gemmatimonadota;c__Gemmatimonadetes;o__Gemmatimonadales;f__Gemmatimonadaceae;g__norank_f__Gemmatimonadaceae;s__uncultured_deep-sea_bacterium_f__Gemmatimonadaceae
ASV270	23	17	0	0	12	30	35	0	37	d__Bacteria;k__norank_d__Bacteria;p__Chloroflexi;c__Dehalococcoidia;o__SAR202_clade;f__norank_o__SAR202_clade;g__norank_o__SAR202_clade;s__uncultured_Chloroflexi_bacterium_HF4000_28F02
ASV271	23	75	60	0	0	0	40	0	0	d__Bacteria;k__norank_d__Bacteria;p__Chloroflexi;c__JG30-KF-CM66;o__norank_c__JG30-KF-CM66;f__norank_c__JG30-KF-CM66;g__norank_c__JG30-KF-CM66;s__uncultured_bacterium_c__JG30-KF-CM66
ASV272	22	0	0	3	11	26	88	4	0	d__Bacteria;k__norank_d__Bacteria;p__Actinobacteriota;c__Actinobacteria;o__Propionibacteriales;f__Propionibacteriaceae;g__Cutibacterium;s__unclassified_g__Cutibacterium
ASV273	22	22	27	0	23	11	6	21	19	d__Bacteria;k__norank_d__Bacteria;p__Proteobacteria;c__Gammaproteobacteria;o__KI89A_clade;f__norank_o__KI89A_clade;g__norank_o__KI89A_clade;s__unclassified_g__norank_o__KI89A_clade
ASV274	22	0	0	0	0	39	0	0	35	d__Bacteria;k__norank_d__Bacteria;p__Acidobacteriota;c__Acidobacteriae;o__Subgroup_13;f__norank_o__Subgroup_13;g__norank_o__Subgroup_13;s__uncultured_Acidobacteria_bacterium_o__Subgroup_13
ASV275	22	33	25	23	0	0	19	17	0	d__Bacteria;k__norank_d__Bacteria;p__NB1-j;c__norank_p__NB1-j;o__norank_p__NB1-j;f__norank_p__NB1-j;g__norank_p__NB1-j;s__uncultured_Gemmatimonadetes_bacterium_p__NB1-j
ASV276	22	84	0	0	0	24	30	0	53	d__Bacteria;k__norank_d__Bacteria;p__SAR324_cladeMarine_group_B;c__norank_p__SAR324_cladeMarine_group_B;o__norank_p__SAR324_cladeMarine_group_B;f__norank_p__SAR324_cladeMarine_group_B;g__norank_p__SAR324_cladeMarine_group_B;s__unclassified_g__norank_p__SAR324_cladeMarine_group_B
ASV277	22	38	37	110	57	0	0	59	23	d__Bacteria;k__norank_d__Bacteria;p__NB1-j;c__norank_p__NB1-j;o__norank_p__NB1-j;f__norank_p__NB1-j;g__norank_p__NB1-j;s__unclassified_g__norank_p__NB1-j
ASV278	22	0	0	0	37	38	10	13	14	d__Bacteria;k__norank_d__Bacteria;p__Calditrichota;c__Calditrichia;o__Calditrichales;f__Calditrichaceae;g__JdFR-76;s__marine_sediment_metagenome_g__JdFR-76
ASV279	22	14	8	0	18	0	0	0	11	d__Bacteria;k__norank_d__Bacteria;p__Gemmatimonadota;c__BD2-11_terrestrial_group;o__norank_c__BD2-11_terrestrial_group;f__norank_c__BD2-11_terrestrial_group;g__norank_c__BD2-11_terrestrial_group;s__unclassified_g__norank_c__BD2-11_terrestrial_group
ASV280	22	0	0	0	0	4	0	24	0	d__Bacteria;k__norank_d__Bacteria;p__Proteobacteria;c__Alphaproteobacteria;o__Defluviicoccales;f__norank_o__Defluviicoccales;g__norank_o__Defluviicoccales;s__unclassified_g__norank_o__Defluviicoccales
ASV281	22	0	0	0	0	0	0	0	0	d__Bacteria;k__norank_d__Bacteria;p__Proteobacteria;c__Alphaproteobacteria;o__unclassified_c__Alphaproteobacteria;f__unclassified_c__Alphaproteobacteria;g__unclassified_c__Alphaproteobacteria;s__unclassified_c__Alphaproteobacteria
ASV282	22	0	0	0	26	0	0	0	0	d__Bacteria;k__norank_d__Bacteria;p__Acidobacteriota;c__Vicinamibacteria;o__Vicinamibacterales;f__norank_o__Vicinamibacterales;g__norank_o__Vicinamibacterales;s__uncultured_deep-sea_bacterium_o__Vicinamibacterales
ASV283	22	0	0	0	0	0	0	0	0	d__Bacteria;k__norank_d__Bacteria;p__Proteobacteria;c__Gammaproteobacteria;o__unclassified_c__Gammaproteobacteria;f__unclassified_c__Gammaproteobacteria;g__unclassified_c__Gammaproteobacteria;s__unclassified_c__Gammaproteobacteria
ASV284	21	45	36	20	42	74	118	72	20	d__Bacteria;k__norank_d__Bacteria;p__Chloroflexi;c__Dehalococcoidia;o__SAR202_clade;f__norank_o__SAR202_clade;g__norank_o__SAR202_clade;s__unclassified_g__norank_o__SAR202_clade
ASV285	21	0	8	0	0	0	0	0	0	d__Bacteria;k__norank_d__Bacteria;p__Planctomycetota;c__Phycisphaerae;o__Phycisphaerales;f__Phycisphaeraceae;g__norank_f__Phycisphaeraceae;s__uncultured_bacterium_f__Phycisphaeraceae
ASV286	21	34	16	0	51	0	40	29	57	d__Bacteria;k__norank_d__Bacteria;p__Proteobacteria;c__Alphaproteobacteria;o__Kordiimonadales;f__Kordiimonadaceae;g__Kordiimonas;s__uncultured_bacterium_g__Kordiimonas
ASV287	21	0	0	0	20	41	19	19	0	d__Bacteria;k__norank_d__Bacteria;p__Bacteroidota;c__Bacteroidia;o__Cytophagales;f__Cyclobacteriaceae;g__norank_f__Cyclobacteriaceae;s__uncultured_deep-sea_bacterium_f__Cyclobacteriaceae
ASV288	21	0	18	38	26	28	34	26	52	d__Bacteria;k__norank_d__Bacteria;p__Myxococcota;c__bacteriap25;o__norank_c__bacteriap25;f__norank_c__bacteriap25;g__norank_c__bacteriap25;s__uncultured_deep-sea_bacterium_c__bacteriap25
ASV289	21	0	0	0	0	0	0	0	0	d__Bacteria;k__norank_d__Bacteria;p__Actinobacteriota;c__Acidimicrobiia;o__Actinomarinales;f__norank_o__Actinomarinales;g__norank_o__Actinomarinales;s__unclassified_g__norank_o__Actinomarinales
ASV290	21	0	0	0	0	0	0	0	0	d__Bacteria;k__norank_d__Bacteria;p__Chloroflexi;c__Dehalococcoidia;o__SAR202_clade;f__norank_o__SAR202_clade;g__norank_o__SAR202_clade;s__uncultured_deep-sea_bacterium_o__SAR202_clade
ASV291	21	0	0	0	44	36	23	0	33	d__Bacteria;k__norank_d__Bacteria;p__Gemmatimonadota;c__Gemmatimonadetes;o__Gemmatimonadales;f__Gemmatimonadaceae;g__norank_f__Gemmatimonadaceae;s__unclassified_g__norank_f__Gemmatimonadaceae
ASV292	21	65	30	0	0	15	26	0	0	d__Bacteria;k__norank_d__Bacteria;p__Chloroflexi;c__Dehalococcoidia;o__SAR202_clade;f__norank_o__SAR202_clade;g__norank_o__SAR202_clade;s__unclassified_g__norank_o__SAR202_clade
ASV293	20	172	94	113	76	13	57	100	90	d__Bacteria;k__norank_d__Bacteria;p__Proteobacteria;c__Alphaproteobacteria;o__Defluviicoccales;f__norank_o__Defluviicoccales;g__norank_o__Defluviicoccales;s__unclassified_g__norank_o__Defluviicoccales
ASV294	20	27	24	11	20	117	101	10	69	d__Bacteria;k__norank_d__Bacteria;p__Gemmatimonadota;c__Gemmatimonadetes;o__Gemmatimonadales;f__Gemmatimonadaceae;g__norank_f__Gemmatimonadaceae;s__uncultured_bacterium_W5-51b
ASV295	20	0	16	0	0	0	0	0	0	d__Bacteria;k__norank_d__Bacteria;p__Patescibacteria;c__Parcubacteria;o__Candidatus_Portnoybacteria;f__norank_o__Candidatus_Portnoybacteria;g__norank_o__Candidatus_Portnoybacteria;s__unclassified_g__norank_o__Candidatus_Portnoybacteria
ASV296	20	16	0	0	0	24	21	0	13	d__Bacteria;k__norank_d__Bacteria;p__Myxococcota;c__Myxococcia;o__Myxococcales;f__Myxococcaceae;g__P3OB-42;s__unclassified_g__P3OB-42
ASV297	20	36	43	54	22	13	34	27	45	d__Bacteria;k__norank_d__Bacteria;p__Myxococcota;c__bacteriap25;o__norank_c__bacteriap25;f__norank_c__bacteriap25;g__norank_c__bacteriap25;s__uncultured_deep-sea_bacterium_c__bacteriap25
ASV298	20	0	0	0	0	41	0	0	16	d__Bacteria;k__norank_d__Bacteria;p__Chloroflexi;c__Dehalococcoidia;o__SAR202_clade;f__norank_o__SAR202_clade;g__norank_o__SAR202_clade;s__unclassified_g__norank_o__SAR202_clade
ASV299	20	23	21	43	31	38	45	37	57	d__Bacteria;k__norank_d__Bacteria;p__Acidobacteriota;c__Vicinamibacteria;o__Subgroup_9;f__norank_o__Subgroup_9;g__norank_o__Subgroup_9;s__uncultured_bacterium_o__Subgroup_9
ASV300	20	0	0	0	24	0	0	0	0	d__Bacteria;k__norank_d__Bacteria;p__Nitrospinota;c__P9X2b3D02;o__norank_c__P9X2b3D02;f__norank_c__P9X2b3D02;g__norank_c__P9X2b3D02;s__uncultured_bacterium_c__P9X2b3D02
ASV301	20	0	0	0	0	0	0	0	0	d__Bacteria;k__norank_d__Bacteria;p__Proteobacteria;c__unclassified_p__Proteobacteria;o__unclassified_p__Proteobacteria;f__unclassified_p__Proteobacteria;g__unclassified_p__Proteobacteria;s__unclassified_p__Proteobacteria
ASV302	20	190	283	30	115	0	7	241	22	d__Bacteria;k__norank_d__Bacteria;p__Chloroflexi;c__Anaerolineae;o__Anaerolineales;f__Anaerolineaceae;g__norank_f__Anaerolineaceae;s__uncultured_deep-sea_bacterium_f__Anaerolineaceae
ASV303	20	0	0	0	0	0	0	0	0	d__Bacteria;k__norank_d__Bacteria;p__Gemmatimonadota;c__Gemmatimonadetes;o__Gemmatimonadales;f__Gemmatimonadaceae;g__norank_f__Gemmatimonadaceae;s__uncultured_deep-sea_bacterium_f__Gemmatimonadaceae
ASV304	20	0	0	0	0	0	0	0	0	d__Bacteria;k__norank_d__Bacteria;p__Bacteroidota;c__Ignavibacteria;o__Ignavibacteriales;f__PHOS-HE36;g__norank_f__PHOS-HE36;s__uncultured_bacterium_W5-47b
ASV305	19	0	29	29	12	0	0	41	9	d__Bacteria;k__norank_d__Bacteria;p__Actinobacteriota;c__Acidimicrobiia;o__Microtrichales;f__Microtrichaceae;g__Sva0996_marine_group;s__unidentified_bacterium_wb1_P06
ASV306	19	0	0	0	0	0	0	0	0	d__Bacteria;k__norank_d__Bacteria;p__Patescibacteria;c__Parcubacteria;o__Candidatus_Yanofskybacteria;f__norank_o__Candidatus_Yanofskybacteria;g__norank_o__Candidatus_Yanofskybacteria;s__uncultured_bacterium_o__Candidatus_Yanofskybacteria
ASV307	19	138	166	366	125	44	68	191	152	d__Bacteria;k__norank_d__Bacteria;p__Proteobacteria;c__Gammaproteobacteria;o__Arenicellales;f__Arenicellaceae;g__norank_f__Arenicellaceae;s__uncultured_deep-sea_bacterium_f__Arenicellaceae
ASV308	19	29	0	0	0	0	0	0	0	d__Bacteria;k__norank_d__Bacteria;p__Nitrospinota;c__Nitrospinia;o__Nitrospinales;f__Nitrospinaceae;g__norank_f__Nitrospinaceae;s__unclassified_g__norank_f__Nitrospinaceae
ASV309	19	0	0	0	12	32	0	0	31	d__Bacteria;k__norank_d__Bacteria;p__Gemmatimonadota;c__BD2-11_terrestrial_group;o__norank_c__BD2-11_terrestrial_group;f__norank_c__BD2-11_terrestrial_group;g__norank_c__BD2-11_terrestrial_group;s__unclassified_g__norank_c__BD2-11_terrestrial_group
ASV310	19	0	0	0	0	0	0	31	0	d__Bacteria;k__norank_d__Bacteria;p__Gemmatimonadota;c__BD2-11_terrestrial_group;o__norank_c__BD2-11_terrestrial_group;f__norank_c__BD2-11_terrestrial_group;g__norank_c__BD2-11_terrestrial_group;s__uncultured_deep-sea_bacterium_c__BD2-11_terrestrial_group
ASV311	19	67	60	63	54	44	0	100	41	d__Bacteria;k__norank_d__Bacteria;p__Proteobacteria;c__Gammaproteobacteria;o__Steroidobacterales;f__Woeseiaceae;g__Woeseia;s__unclassified_g__Woeseia
ASV312	19	60	27	26	58	0	0	0	86	d__Bacteria;k__norank_d__Bacteria;p__Proteobacteria;c__Alphaproteobacteria;o__Defluviicoccales;f__norank_o__Defluviicoccales;g__norank_o__Defluviicoccales;s__uncultured_Rhodospirillaceae_bacterium_o__Defluviicoccales
ASV313	19	0	35	11	40	26	77	24	0	d__Bacteria;k__norank_d__Bacteria;p__Bacteroidota;c__Ignavibacteria;o__Ignavibacteriales;f__PHOS-HE36;g__norank_f__PHOS-HE36;s__uncultured_bacterium_f__PHOS-HE36
ASV314	18	118	123	104	55	22	29	132	38	d__Bacteria;k__norank_d__Bacteria;p__Chloroflexi;c__unclassified_p__Chloroflexi;o__unclassified_p__Chloroflexi;f__unclassified_p__Chloroflexi;g__unclassified_p__Chloroflexi;s__unclassified_p__Chloroflexi
ASV315	18	70	24	48	54	21	36	44	57	d__Bacteria;k__norank_d__Bacteria;p__Proteobacteria;c__Alphaproteobacteria;o__Defluviicoccales;f__norank_o__Defluviicoccales;g__norank_o__Defluviicoccales;s__unclassified_g__norank_o__Defluviicoccales
ASV316	18	0	0	0	0	24	27	0	7	d__Bacteria;k__norank_d__Bacteria;p__Marinimicrobia_SAR406_clade;c__norank_p__Marinimicrobia_SAR406_clade;o__norank_p__Marinimicrobia_SAR406_clade;f__norank_p__Marinimicrobia_SAR406_clade;g__norank_p__Marinimicrobia_SAR406_clade;s__uncultured_deep-sea_bacterium_p__Marinimicrobia_SAR406_clade
ASV317	18	0	0	17	0	0	0	0	0	d__Bacteria;k__norank_d__Bacteria;p__Dependentiae;c__Babeliae;o__Babeliales;f__Vermiphilaceae;g__norank_f__Vermiphilaceae;s__unclassified_g__norank_f__Vermiphilaceae
ASV318	18	0	0	0	0	0	0	0	0	d__Bacteria;k__norank_d__Bacteria;p__Armatimonadota;c__Fimbriimonadia;o__Fimbriimonadales;f__Fimbriimonadaceae;g__norank_f__Fimbriimonadaceae;s__uncultured_bacterium_f__Fimbriimonadaceae
ASV319	18	16	9	23	17	13	0	27	10	d__Bacteria;k__norank_d__Bacteria;p__Chloroflexi;c__Dehalococcoidia;o__SAR202_clade;f__norank_o__SAR202_clade;g__norank_o__SAR202_clade;s__uncultured_deep-sea_bacterium_o__SAR202_clade
ASV320	18	97	0	0	87	0	0	0	0	d__Bacteria;k__norank_d__Bacteria;p__Proteobacteria;c__Gammaproteobacteria;o__JTB23;f__norank_o__JTB23;g__norank_o__JTB23;s__uncultured_deep-sea_bacterium_o__JTB23
ASV321	18	24	26	67	21	8	7	49	21	d__Bacteria;k__norank_d__Bacteria;p__Planctomycetota;c__Phycisphaerae;o__Phycisphaerales;f__Phycisphaeraceae;g__Urania-1B-19_marine_sediment_group;s__uncultured_planctomycete_g__Urania-1B-19_marine_sediment_group
ASV322	18	27	8	12	18	61	27	19	14	d__Bacteria;k__norank_d__Bacteria;p__SAR324_cladeMarine_group_B;c__norank_p__SAR324_cladeMarine_group_B;o__norank_p__SAR324_cladeMarine_group_B;f__norank_p__SAR324_cladeMarine_group_B;g__norank_p__SAR324_cladeMarine_group_B;s__unclassified_g__norank_p__SAR324_cladeMarine_group_B
ASV323	18	81	73	141	53	0	49	110	55	d__Bacteria;k__norank_d__Bacteria;p__Proteobacteria;c__Gammaproteobacteria;o__Steroidobacterales;f__Woeseiaceae;g__Woeseia;s__unclassified_g__Woeseia
ASV324	18	35	27	48	19	0	30	52	30	d__Bacteria;k__norank_d__Bacteria;p__Chloroflexi;c__Dehalococcoidia;o__SAR202_clade;f__norank_o__SAR202_clade;g__norank_o__SAR202_clade;s__unclassified_g__norank_o__SAR202_clade
ASV325	18	0	0	0	0	0	0	0	0	d__Bacteria;k__norank_d__Bacteria;p__Chloroflexi;c__Dehalococcoidia;o__SAR202_clade;f__norank_o__SAR202_clade;g__norank_o__SAR202_clade;s__uncultured_deep-sea_bacterium_o__SAR202_clade
ASV326	17	0	0	34	0	8	17	0	39	d__Bacteria;k__norank_d__Bacteria;p__Proteobacteria;c__Alphaproteobacteria;o__Kordiimonadales;f__Kordiimonadaceae;g__Kordiimonas;s__uncultured_bacterium_g__Kordiimonas
ASV327	17	12	40	11	0	0	0	23	0	d__Bacteria;k__norank_d__Bacteria;p__Planctomycetota;c__Phycisphaerae;o__Phycisphaerales;f__Phycisphaeraceae;g__SM1A02;s__uncultured_bacterium_g__SM1A02
ASV328	17	7	6	9	15	0	22	8	3	d__Bacteria;k__norank_d__Bacteria;p__NB1-j;c__norank_p__NB1-j;o__norank_p__NB1-j;f__norank_p__NB1-j;g__norank_p__NB1-j;s__unclassified_g__norank_p__NB1-j
ASV329	17	0	0	0	0	0	0	0	0	d__Bacteria;k__norank_d__Bacteria;p__Proteobacteria;c__Gammaproteobacteria;o__Gammaproteobacteria_Incertae_Sedis;f__unclassified_o__Gammaproteobacteria_Incertae_Sedis;g__norank_f__unclassified_o__Gammaproteobacteria_Incertae_Sedis;s__unclassified_g__norank_f__unclassified_o__Gammaproteobacteria_Incertae_Sedis
ASV330	17	0	0	0	8	14	15	0	0	d__Bacteria;k__norank_d__Bacteria;p__Gemmatimonadota;c__BD2-11_terrestrial_group;o__norank_c__BD2-11_terrestrial_group;f__norank_c__BD2-11_terrestrial_group;g__norank_c__BD2-11_terrestrial_group;s__unclassified_g__norank_c__BD2-11_terrestrial_group
ASV331	17	0	0	0	0	0	0	0	0	d__Bacteria;k__norank_d__Bacteria;p__Chloroflexi;c__Dehalococcoidia;o__SAR202_clade;f__norank_o__SAR202_clade;g__norank_o__SAR202_clade;s__uncultured_Thermomicrobium_sp._o__SAR202_clade
ASV332	17	32	41	24	53	19	22	26	42	d__Bacteria;k__norank_d__Bacteria;p__NB1-j;c__norank_p__NB1-j;o__norank_p__NB1-j;f__norank_p__NB1-j;g__norank_p__NB1-j;s__unclassified_g__norank_p__NB1-j
ASV333	17	0	14	0	10	17	37	5	23	d__Bacteria;k__norank_d__Bacteria;p__Proteobacteria;c__Alphaproteobacteria;o__Defluviicoccales;f__norank_o__Defluviicoccales;g__norank_o__Defluviicoccales;s__unclassified_g__norank_o__Defluviicoccales
ASV334	17	0	0	0	0	9	0	0	0	d__Bacteria;k__norank_d__Bacteria;p__SAR324_cladeMarine_group_B;c__norank_p__SAR324_cladeMarine_group_B;o__norank_p__SAR324_cladeMarine_group_B;f__norank_p__SAR324_cladeMarine_group_B;g__norank_p__SAR324_cladeMarine_group_B;s__unclassified_g__norank_p__SAR324_cladeMarine_group_B
ASV335	17	0	0	0	0	27	14	0	0	d__Bacteria;k__norank_d__Bacteria;p__Chloroflexi;c__Dehalococcoidia;o__SAR202_clade;f__norank_o__SAR202_clade;g__norank_o__SAR202_clade;s__uncultured_deep-sea_bacterium_o__SAR202_clade
ASV336	17	14	0	6	10	0	16	11	0	d__Bacteria;k__norank_d__Bacteria;p__Chloroflexi;c__Dehalococcoidia;o__SAR202_clade;f__norank_o__SAR202_clade;g__norank_o__SAR202_clade;s__uncultured_Thermomicrobium_sp._o__SAR202_clade
ASV337	16	0	0	0	0	0	0	0	0	d__Bacteria;k__norank_d__Bacteria;p__Proteobacteria;c__Gammaproteobacteria;o__Pseudomonadales;f__Pseudomonadaceae;g__Pseudomonas;s__unclassified_g__Pseudomonas
ASV338	16	56	34	108	22	9	18	71	33	d__Bacteria;k__norank_d__Bacteria;p__Nitrospirota;c__Nitrospiria;o__Nitrospirales;f__Nitrospiraceae;g__Nitrospira;s__uncultured_Cytophaga_sp._g__Nitrospira
ASV339	16	0	0	0	0	0	0	0	0	d__Bacteria;k__norank_d__Bacteria;p__Patescibacteria;c__Parcubacteria;o__Candidatus_Portnoybacteria;f__norank_o__Candidatus_Portnoybacteria;g__norank_o__Candidatus_Portnoybacteria;s__uncultured_deep-sea_bacterium_o__Candidatus_Portnoybacteria
ASV340	16	0	0	11	0	0	0	7	0	d__Bacteria;k__norank_d__Bacteria;p__Chloroflexi;c__JG30-KF-CM66;o__norank_c__JG30-KF-CM66;f__norank_c__JG30-KF-CM66;g__norank_c__JG30-KF-CM66;s__unclassified_g__norank_c__JG30-KF-CM66
ASV341	16	65	96	119	43	5	9	133	41	d__Bacteria;k__norank_d__Bacteria;p__Actinobacteriota;c__Acidimicrobiia;o__Actinomarinales;f__norank_o__Actinomarinales;g__norank_o__Actinomarinales;s__uncultured_Actinomycetales_bacterium_o__Actinomarinales
ASV342	16	0	0	0	0	0	0	0	0	d__Bacteria;k__norank_d__Bacteria;p__Hydrogenedentes;c__Hydrogenedentia;o__Hydrogenedentiales;f__Hydrogenedensaceae;g__norank_f__Hydrogenedensaceae;s__uncultured_bacterium_f__Hydrogenedensaceae
ASV343	16	0	0	0	0	0	0	0	0	d__Bacteria;k__norank_d__Bacteria;p__unclassified_k__norank_d__Bacteria;c__unclassified_k__norank_d__Bacteria;o__unclassified_k__norank_d__Bacteria;f__unclassified_k__norank_d__Bacteria;g__unclassified_k__norank_d__Bacteria;s__unclassified_k__norank_d__Bacteria
ASV344	16	11	0	0	0	7	0	16	0	d__Bacteria;k__norank_d__Bacteria;p__Chloroflexi;c__Dehalococcoidia;o__SAR202_clade;f__norank_o__SAR202_clade;g__norank_o__SAR202_clade;s__uncultured_sediment_bacterium_o__SAR202_clade
ASV345	16	0	0	0	0	0	0	0	0	d__Bacteria;k__norank_d__Bacteria;p__Proteobacteria;c__Alphaproteobacteria;o__unclassified_c__Alphaproteobacteria;f__unclassified_c__Alphaproteobacteria;g__unclassified_c__Alphaproteobacteria;s__unclassified_c__Alphaproteobacteria
ASV346	16	0	0	0	0	0	0	0	0	d__Bacteria;k__norank_d__Bacteria;p__unclassified_k__norank_d__Bacteria;c__unclassified_k__norank_d__Bacteria;o__unclassified_k__norank_d__Bacteria;f__unclassified_k__norank_d__Bacteria;g__unclassified_k__norank_d__Bacteria;s__unclassified_k__norank_d__Bacteria
ASV347	16	0	0	0	0	0	0	0	0	d__Bacteria;k__norank_d__Bacteria;p__unclassified_k__norank_d__Bacteria;c__unclassified_k__norank_d__Bacteria;o__unclassified_k__norank_d__Bacteria;f__unclassified_k__norank_d__Bacteria;g__unclassified_k__norank_d__Bacteria;s__unclassified_k__norank_d__Bacteria
ASV348	16	0	0	0	0	0	0	0	0	d__Bacteria;k__norank_d__Bacteria;p__Chloroflexi;c__Dehalococcoidia;o__SAR202_clade;f__norank_o__SAR202_clade;g__norank_o__SAR202_clade;s__unclassified_g__norank_o__SAR202_clade
ASV349	15	27	12	14	16	17	20	17	27	d__Bacteria;k__norank_d__Bacteria;p__SAR324_cladeMarine_group_B;c__norank_p__SAR324_cladeMarine_group_B;o__norank_p__SAR324_cladeMarine_group_B;f__norank_p__SAR324_cladeMarine_group_B;g__norank_p__SAR324_cladeMarine_group_B;s__unclassified_g__norank_p__SAR324_cladeMarine_group_B
ASV350	15	27	41	46	35	28	29	21	26	d__Bacteria;k__norank_d__Bacteria;p__Proteobacteria;c__Gammaproteobacteria;o__unclassified_c__Gammaproteobacteria;f__unclassified_c__Gammaproteobacteria;g__unclassified_c__Gammaproteobacteria;s__unclassified_c__Gammaproteobacteria
ASV351	15	15	26	14	61	41	38	38	35	d__Bacteria;k__norank_d__Bacteria;p__Proteobacteria;c__Gammaproteobacteria;o__unclassified_c__Gammaproteobacteria;f__unclassified_c__Gammaproteobacteria;g__unclassified_c__Gammaproteobacteria;s__unclassified_c__Gammaproteobacteria
ASV352	15	13	19	16	9	31	8	3	0	d__Bacteria;k__norank_d__Bacteria;p__Gemmatimonadota;c__BD2-11_terrestrial_group;o__norank_c__BD2-11_terrestrial_group;f__norank_c__BD2-11_terrestrial_group;g__norank_c__BD2-11_terrestrial_group;s__unidentified_bacterium_wb1_A18
ASV353	15	0	0	0	0	0	0	0	0	d__Bacteria;k__norank_d__Bacteria;p__Acidobacteriota;c__Subgroup_22;o__norank_c__Subgroup_22;f__norank_c__Subgroup_22;g__norank_c__Subgroup_22;s__uncultured_bacterium_c__Subgroup_22
ASV354	15	0	0	0	5	2	0	0	0	d__Bacteria;k__norank_d__Bacteria;p__Acidobacteriota;c__AT-s3-28;o__norank_c__AT-s3-28;f__norank_c__AT-s3-28;g__norank_c__AT-s3-28;s__unclassified_g__norank_c__AT-s3-28
ASV355	15	0	0	0	0	0	21	0	0	d__Bacteria;k__norank_d__Bacteria;p__Proteobacteria;c__Alphaproteobacteria;o__Rhodospirillales;f__Magnetospiraceae;g__norank_f__Magnetospiraceae;s__unclassified_g__norank_f__Magnetospiraceae
ASV356	15	0	0	0	0	0	0	0	0	d__Bacteria;k__norank_d__Bacteria;p__NB1-j;c__norank_p__NB1-j;o__norank_p__NB1-j;f__norank_p__NB1-j;g__norank_p__NB1-j;s__uncultured_deep-sea_bacterium_p__NB1-j
ASV357	15	10	10	14	28	31	3	21	23	d__Bacteria;k__norank_d__Bacteria;p__Proteobacteria;c__Gammaproteobacteria;o__Ga0077536;f__norank_o__Ga0077536;g__norank_o__Ga0077536;s__uncultured_bacterium_o__Ga0077536
ASV358	15	0	0	0	0	0	0	0	0	d__Bacteria;k__norank_d__Bacteria;p__Proteobacteria;c__unclassified_p__Proteobacteria;o__unclassified_p__Proteobacteria;f__unclassified_p__Proteobacteria;g__unclassified_p__Proteobacteria;s__unclassified_p__Proteobacteria
ASV359	15	0	0	0	0	0	0	0	0	d__Bacteria;k__norank_d__Bacteria;p__Gemmatimonadota;c__BD2-11_terrestrial_group;o__norank_c__BD2-11_terrestrial_group;f__norank_c__BD2-11_terrestrial_group;g__norank_c__BD2-11_terrestrial_group;s__unclassified_g__norank_c__BD2-11_terrestrial_group
ASV360	15	0	27	16	29	0	14	0	20	d__Bacteria;k__norank_d__Bacteria;p__Gemmatimonadota;c__Gemmatimonadetes;o__Gemmatimonadales;f__Gemmatimonadaceae;g__norank_f__Gemmatimonadaceae;s__unclassified_g__norank_f__Gemmatimonadaceae
ASV361	15	0	0	0	0	43	68	0	71	d__Bacteria;k__norank_d__Bacteria;p__Chloroflexi;c__Dehalococcoidia;o__SAR202_clade;f__norank_o__SAR202_clade;g__norank_o__SAR202_clade;s__unclassified_g__norank_o__SAR202_clade
ASV362	14	8	19	29	11	14	23	18	21	d__Bacteria;k__norank_d__Bacteria;p__Acidobacteriota;c__Subgroup_22;o__norank_c__Subgroup_22;f__norank_c__Subgroup_22;g__norank_c__Subgroup_22;s__uncultured_bacterium_c__Subgroup_22
ASV363	14	16	0	0	25	9	12	24	15	d__Bacteria;k__norank_d__Bacteria;p__NB1-j;c__norank_p__NB1-j;o__norank_p__NB1-j;f__norank_p__NB1-j;g__norank_p__NB1-j;s__unclassified_g__norank_p__NB1-j
ASV364	14	11	10	0	22	0	0	0	6	d__Bacteria;k__norank_d__Bacteria;p__Acidobacteriota;c__Thermoanaerobaculia;o__Thermoanaerobaculales;f__Thermoanaerobaculaceae;g__Subgroup_10;s__unclassified_g__Subgroup_10
ASV365	14	18	0	0	0	19	21	0	0	d__Bacteria;k__norank_d__Bacteria;p__Chloroflexi;c__Dehalococcoidia;o__SAR202_clade;f__norank_o__SAR202_clade;g__norank_o__SAR202_clade;s__unclassified_g__norank_o__SAR202_clade
ASV366	14	0	0	0	0	24	7	0	0	d__Bacteria;k__norank_d__Bacteria;p__Chloroflexi;c__Dehalococcoidia;o__SAR202_clade;f__norank_o__SAR202_clade;g__norank_o__SAR202_clade;s__uncultured_deep-sea_bacterium_o__SAR202_clade
ASV367	14	32	14	37	0	0	0	26	0	d__Bacteria;k__norank_d__Bacteria;p__Chloroflexi;c__Dehalococcoidia;o__S085;f__norank_o__S085;g__norank_o__S085;s__uncultured_bacterium_o__S085
ASV368	14	0	0	0	0	0	0	0	0	d__Bacteria;k__norank_d__Bacteria;p__Bacteroidota;c__Rhodothermia;o__Rhodothermales;f__Rhodothermaceae;g__norank_f__Rhodothermaceae;s__unclassified_g__norank_f__Rhodothermaceae
ASV369	14	0	0	0	0	0	0	0	0	d__Bacteria;k__norank_d__Bacteria;p__Patescibacteria;c__Parcubacteria;o__unclassified_c__Parcubacteria;f__unclassified_c__Parcubacteria;g__unclassified_c__Parcubacteria;s__unclassified_c__Parcubacteria
ASV370	14	7	12	0	18	0	0	18	0	d__Bacteria;k__norank_d__Bacteria;p__Chloroflexi;c__JG30-KF-CM66;o__norank_c__JG30-KF-CM66;f__norank_c__JG30-KF-CM66;g__norank_c__JG30-KF-CM66;s__uncultured_bacterium_c__JG30-KF-CM66
ASV371	14	39	56	91	35	0	13	61	37	d__Bacteria;k__norank_d__Bacteria;p__Proteobacteria;c__Alphaproteobacteria;o__unclassified_c__Alphaproteobacteria;f__unclassified_c__Alphaproteobacteria;g__unclassified_c__Alphaproteobacteria;s__unclassified_c__Alphaproteobacteria
ASV372	14	0	37	0	0	0	0	0	0	d__Bacteria;k__norank_d__Bacteria;p__Planctomycetota;c__Phycisphaerae;o__Phycisphaerales;f__Phycisphaeraceae;g__Urania-1B-19_marine_sediment_group;s__unclassified_g__Urania-1B-19_marine_sediment_group
ASV373	14	37	27	32	21	0	13	12	18	d__Bacteria;k__norank_d__Bacteria;p__NB1-j;c__norank_p__NB1-j;o__norank_p__NB1-j;f__norank_p__NB1-j;g__norank_p__NB1-j;s__uncultured_organism_p__NB1-j
ASV374	13	0	0	0	0	0	0	0	0	d__Bacteria;k__norank_d__Bacteria;p__Actinobacteriota;c__Rubrobacteria;o__Rubrobacterales;f__Rubrobacteriaceae;g__Rubrobacter;s__Rubrobacter_sp._C05_TP_Z26_S14
ASV375	13	0	0	0	0	0	10	0	0	d__Bacteria;k__norank_d__Bacteria;p__Planctomycetota;c__Pla4_lineage;o__norank_c__Pla4_lineage;f__norank_c__Pla4_lineage;g__norank_c__Pla4_lineage;s__uncultured_bacterium_c__Pla4_lineage
ASV376	13	17	8	21	34	62	0	19	24	d__Bacteria;k__norank_d__Bacteria;p__Calditrichota;c__Calditrichia;o__Calditrichales;f__Calditrichaceae;g__JdFR-76;s__uncultured_bacterium_g__JdFR-76
ASV377	13	62	55	108	47	3	27	50	41	d__Bacteria;k__norank_d__Bacteria;p__Proteobacteria;c__Alphaproteobacteria;o__Parvibaculales;f__PS1_clade;g__norank_f__PS1_clade;s__uncultured_bacterium_f__PS1_clade
ASV378	13	15	14	22	18	26	0	14	0	d__Bacteria;k__norank_d__Bacteria;p__Acidobacteriota;c__Subgroup_22;o__norank_c__Subgroup_22;f__norank_c__Subgroup_22;g__norank_c__Subgroup_22;s__uncultured_sediment_bacterium_c__Subgroup_22
ASV379	13	16	0	0	17	0	0	4	10	d__Bacteria;k__norank_d__Bacteria;p__Dependentiae;c__Babeliae;o__Babeliales;f__Vermiphilaceae;g__norank_f__Vermiphilaceae;s__uncultured_bacterium_f__Vermiphilaceae
ASV380	13	6	8	14	0	4	0	7	0	d__Bacteria;k__norank_d__Bacteria;p__Acidobacteriota;c__Thermoanaerobaculia;o__Thermoanaerobaculales;f__Thermoanaerobaculaceae;g__Subgroup_10;s__unclassified_g__Subgroup_10
ASV381	13	23	42	40	28	32	23	42	28	d__Bacteria;k__norank_d__Bacteria;p__Acidobacteriota;c__Subgroup_22;o__norank_c__Subgroup_22;f__norank_c__Subgroup_22;g__norank_c__Subgroup_22;s__uncultured_deep-sea_bacterium_c__Subgroup_22
ASV382	13	27	0	0	0	0	0	0	0	d__Bacteria;k__norank_d__Bacteria;p__NB1-j;c__norank_p__NB1-j;o__norank_p__NB1-j;f__norank_p__NB1-j;g__norank_p__NB1-j;s__unclassified_g__norank_p__NB1-j
ASV383	13	0	0	0	0	11	13	0	0	d__Bacteria;k__norank_d__Bacteria;p__Proteobacteria;c__Alphaproteobacteria;o__unclassified_c__Alphaproteobacteria;f__unclassified_c__Alphaproteobacteria;g__unclassified_c__Alphaproteobacteria;s__unclassified_c__Alphaproteobacteria
ASV384	13	0	0	0	0	0	0	7	0	d__Bacteria;k__norank_d__Bacteria;p__Verrucomicrobiota;c__Omnitrophia;o__Omnitrophales;f__Omnitrophaceae;g__Candidatus_Omnitrophus;s__unclassified_g__Candidatus_Omnitrophus
ASV385	13	10	0	0	0	0	0	0	0	d__Bacteria;k__norank_d__Bacteria;p__Chloroflexi;c__Dehalococcoidia;o__SAR202_clade;f__norank_o__SAR202_clade;g__norank_o__SAR202_clade;s__unclassified_g__norank_o__SAR202_clade
ASV386	13	46	31	27	42	30	30	39	36	d__Bacteria;k__norank_d__Bacteria;p__Proteobacteria;c__Alphaproteobacteria;o__Kiloniellales;f__Kiloniellaceae;g__norank_f__Kiloniellaceae;s__unclassified_g__norank_f__Kiloniellaceae
ASV387	13	46	46	61	81	60	62	58	69	d__Bacteria;k__norank_d__Bacteria;p__Proteobacteria;c__Gammaproteobacteria;o__unclassified_c__Gammaproteobacteria;f__unclassified_c__Gammaproteobacteria;g__unclassified_c__Gammaproteobacteria;s__unclassified_c__Gammaproteobacteria
ASV388	13	19	14	12	9	0	29	0	10	d__Bacteria;k__norank_d__Bacteria;p__Proteobacteria;c__Alphaproteobacteria;o__Defluviicoccales;f__norank_o__Defluviicoccales;g__norank_o__Defluviicoccales;s__uncultured_Parvibaculum_sp._o__Defluviicoccales
ASV389	13	0	24	0	10	0	12	10	20	d__Bacteria;k__norank_d__Bacteria;p__NB1-j;c__norank_p__NB1-j;o__norank_p__NB1-j;f__norank_p__NB1-j;g__norank_p__NB1-j;s__unclassified_g__norank_p__NB1-j
ASV390	13	0	9	0	0	14	5	0	0	d__Bacteria;k__norank_d__Bacteria;p__SAR324_cladeMarine_group_B;c__norank_p__SAR324_cladeMarine_group_B;o__norank_p__SAR324_cladeMarine_group_B;f__norank_p__SAR324_cladeMarine_group_B;g__norank_p__SAR324_cladeMarine_group_B;s__unclassified_g__norank_p__SAR324_cladeMarine_group_B
ASV391	13	0	0	0	0	0	0	0	0	d__Bacteria;k__norank_d__Bacteria;p__Proteobacteria;c__Alphaproteobacteria;o__Rhodospirillales;f__Magnetospiraceae;g__norank_f__Magnetospiraceae;s__unclassified_g__norank_f__Magnetospiraceae
ASV392	13	0	11	0	0	0	0	0	0	d__Bacteria;k__norank_d__Bacteria;p__Chloroflexi;c__JG30-KF-CM66;o__norank_c__JG30-KF-CM66;f__norank_c__JG30-KF-CM66;g__norank_c__JG30-KF-CM66;s__uncultured_bacterium_c__JG30-KF-CM66
ASV393	12	39	34	0	0	0	0	35	0	d__Bacteria;k__norank_d__Bacteria;p__Planctomycetota;c__vadinHA49;o__norank_c__vadinHA49;f__norank_c__vadinHA49;g__norank_c__vadinHA49;s__unclassified_g__norank_c__vadinHA49
ASV394	12	0	0	0	0	0	0	0	0	d__Bacteria;k__norank_d__Bacteria;p__Acidobacteriota;c__Thermoanaerobaculia;o__Thermoanaerobaculales;f__Thermoanaerobaculaceae;g__Subgroup_10;s__uncultured_delta_proteobacterium_g__Subgroup_10
ASV395	12	0	0	0	0	0	4	0	0	d__Bacteria;k__norank_d__Bacteria;p__Chloroflexi;c__unclassified_p__Chloroflexi;o__unclassified_p__Chloroflexi;f__unclassified_p__Chloroflexi;g__unclassified_p__Chloroflexi;s__unclassified_p__Chloroflexi
ASV396	12	4	0	0	0	0	0	0	0	d__Bacteria;k__norank_d__Bacteria;p__Verrucomicrobiota;c__Omnitrophia;o__Omnitrophales;f__Omnitrophaceae;g__Candidatus_Omnitrophus;s__uncultured_bacterium_g__Candidatus_Omnitrophus
ASV397	12	38	30	0	19	94	38	34	13	d__Bacteria;k__norank_d__Bacteria;p__Chloroflexi;c__Dehalococcoidia;o__SAR202_clade;f__norank_o__SAR202_clade;g__norank_o__SAR202_clade;s__uncultured_bacterium_o__SAR202_clade
ASV398	12	0	0	0	0	0	0	0	0	d__Bacteria;k__norank_d__Bacteria;p__Proteobacteria;c__Gammaproteobacteria;o__Pseudomonadales;f__Moraxellaceae;g__Acinetobacter;s__unclassified_g__Acinetobacter
ASV399	12	36	21	16	15	124	33	77	33	d__Bacteria;k__norank_d__Bacteria;p__Zixibacteria;c__norank_p__Zixibacteria;o__norank_p__Zixibacteria;f__norank_p__Zixibacteria;g__norank_p__Zixibacteria;s__uncultured_bacterium_p__Zixibacteria
ASV400	12	17	9	0	0	2	11	0	0	d__Bacteria;k__norank_d__Bacteria;p__Planctomycetota;c__Planctomycetes;o__norank_c__Planctomycetes;f__norank_c__Planctomycetes;g__norank_c__Planctomycetes;s__uncultured_Planctomycetales_bacterium_c__Planctomycetes
ASV401	12	21	11	29	19	0	9	22	13	d__Bacteria;k__norank_d__Bacteria;p__Acidobacteriota;c__Vicinamibacteria;o__Vicinamibacterales;f__norank_o__Vicinamibacterales;g__norank_o__Vicinamibacterales;s__uncultured_deep-sea_bacterium_o__Vicinamibacterales
ASV402	12	10	0	0	0	49	33	0	21	d__Bacteria;k__norank_d__Bacteria;p__Proteobacteria;c__Alphaproteobacteria;o__Defluviicoccales;f__norank_o__Defluviicoccales;g__norank_o__Defluviicoccales;s__unclassified_g__norank_o__Defluviicoccales
ASV403	12	0	0	0	0	0	0	0	0	d__Bacteria;k__norank_d__Bacteria;p__Proteobacteria;c__Alphaproteobacteria;o__Kiloniellales;f__Kiloniellaceae;g__norank_f__Kiloniellaceae;s__unclassified_g__norank_f__Kiloniellaceae
ASV404	12	0	0	0	0	0	0	0	0	d__Bacteria;k__norank_d__Bacteria;p__unclassified_k__norank_d__Bacteria;c__unclassified_k__norank_d__Bacteria;o__unclassified_k__norank_d__Bacteria;f__unclassified_k__norank_d__Bacteria;g__unclassified_k__norank_d__Bacteria;s__unclassified_k__norank_d__Bacteria
ASV405	12	0	0	0	0	0	0	0	0	d__Bacteria;k__norank_d__Bacteria;p__unclassified_k__norank_d__Bacteria;c__unclassified_k__norank_d__Bacteria;o__unclassified_k__norank_d__Bacteria;f__unclassified_k__norank_d__Bacteria;g__unclassified_k__norank_d__Bacteria;s__unclassified_k__norank_d__Bacteria
ASV406	12	18	16	37	35	0	0	34	11	d__Bacteria;k__norank_d__Bacteria;p__NB1-j;c__norank_p__NB1-j;o__norank_p__NB1-j;f__norank_p__NB1-j;g__norank_p__NB1-j;s__uncultured_deep-sea_bacterium_p__NB1-j
ASV407	12	5	21	15	14	4	0	16	18	d__Bacteria;k__norank_d__Bacteria;p__Gemmatimonadota;c__Gemmatimonadetes;o__Gemmatimonadales;f__Gemmatimonadaceae;g__norank_f__Gemmatimonadaceae;s__unclassified_g__norank_f__Gemmatimonadaceae
ASV408	12	33	25	47	26	0	0	14	21	d__Bacteria;k__norank_d__Bacteria;p__SAR324_cladeMarine_group_B;c__norank_p__SAR324_cladeMarine_group_B;o__norank_p__SAR324_cladeMarine_group_B;f__norank_p__SAR324_cladeMarine_group_B;g__norank_p__SAR324_cladeMarine_group_B;s__unclassified_g__norank_p__SAR324_cladeMarine_group_B
ASV409	11	10	41	7	16	15	4	16	17	d__Bacteria;k__norank_d__Bacteria;p__Acidobacteriota;c__Subgroup_22;o__norank_c__Subgroup_22;f__norank_c__Subgroup_22;g__norank_c__Subgroup_22;s__unclassified_g__norank_c__Subgroup_22
ASV410	11	14	15	37	24	8	12	23	19	d__Bacteria;k__norank_d__Bacteria;p__Actinobacteriota;c__Thermoleophilia;o__Gaiellales;f__norank_o__Gaiellales;g__norank_o__Gaiellales;s__unclassified_g__norank_o__Gaiellales
ASV411	11	9	20	40	9	0	6	19	12	d__Bacteria;k__norank_d__Bacteria;p__Acidobacteriota;c__Subgroup_22;o__norank_c__Subgroup_22;f__norank_c__Subgroup_22;g__norank_c__Subgroup_22;s__unclassified_g__norank_c__Subgroup_22
ASV412	11	0	0	0	22	0	0	0	0	d__Bacteria;k__norank_d__Bacteria;p__Planctomycetota;c__Phycisphaerae;o__Phycisphaerales;f__Phycisphaeraceae;g__SM1A02;s__uncultured_bacterium_g__SM1A02
ASV413	11	39	30	34	0	16	24	24	40	d__Bacteria;k__norank_d__Bacteria;p__Proteobacteria;c__Gammaproteobacteria;o__KI89A_clade;f__norank_o__KI89A_clade;g__norank_o__KI89A_clade;s__uncultured_deep-sea_bacterium_o__KI89A_clade
ASV414	11	0	0	0	0	0	0	0	0	d__Bacteria;k__norank_d__Bacteria;p__Chloroflexi;c__Dehalococcoidia;o__SAR202_clade;f__norank_o__SAR202_clade;g__norank_o__SAR202_clade;s__uncultured_Thermomicrobium_sp._o__SAR202_clade
ASV415	11	16	14	18	3	0	0	15	0	d__Bacteria;k__norank_d__Bacteria;p__Actinobacteriota;c__Acidimicrobiia;o__Microtrichales;f__norank_o__Microtrichales;g__norank_o__Microtrichales;s__unclassified_g__norank_o__Microtrichales
ASV416	11	0	0	0	15	0	0	12	0	d__Bacteria;k__norank_d__Bacteria;p__Acidobacteriota;c__Vicinamibacteria;o__Subgroup_9;f__norank_o__Subgroup_9;g__norank_o__Subgroup_9;s__uncultured_bacterium_o__Subgroup_9
ASV417	11	10	0	0	19	0	0	13	0	d__Bacteria;k__norank_d__Bacteria;p__Chloroflexi;c__JG30-KF-CM66;o__norank_c__JG30-KF-CM66;f__norank_c__JG30-KF-CM66;g__norank_c__JG30-KF-CM66;s__uncultured_Chloroflexi_bacterium_c__JG30-KF-CM66
ASV418	11	0	0	0	0	6	11	0	20	d__Bacteria;k__norank_d__Bacteria;p__SAR324_cladeMarine_group_B;c__norank_p__SAR324_cladeMarine_group_B;o__norank_p__SAR324_cladeMarine_group_B;f__norank_p__SAR324_cladeMarine_group_B;g__norank_p__SAR324_cladeMarine_group_B;s__unclassified_g__norank_p__SAR324_cladeMarine_group_B
ASV419	11	0	0	0	0	0	0	0	0	d__Bacteria;k__norank_d__Bacteria;p__Proteobacteria;c__Gammaproteobacteria;o__unclassified_c__Gammaproteobacteria;f__unclassified_c__Gammaproteobacteria;g__unclassified_c__Gammaproteobacteria;s__unclassified_c__Gammaproteobacteria
ASV420	11	0	0	0	0	0	0	0	0	d__Bacteria;k__norank_d__Bacteria;p__Chloroflexi;c__unclassified_p__Chloroflexi;o__unclassified_p__Chloroflexi;f__unclassified_p__Chloroflexi;g__unclassified_p__Chloroflexi;s__unclassified_p__Chloroflexi
ASV421	11	0	6	39	9	3	6	0	14	d__Bacteria;k__norank_d__Bacteria;p__NB1-j;c__norank_p__NB1-j;o__norank_p__NB1-j;f__norank_p__NB1-j;g__norank_p__NB1-j;s__uncultured_deep-sea_bacterium_p__NB1-j
ASV422	11	0	0	0	0	0	0	0	0	d__Bacteria;k__norank_d__Bacteria;p__Actinobacteriota;c__Acidimicrobiia;o__Actinomarinales;f__norank_o__Actinomarinales;g__norank_o__Actinomarinales;s__unclassified_g__norank_o__Actinomarinales
ASV423	11	95	68	199	38	0	36	66	37	d__Bacteria;k__norank_d__Bacteria;p__Proteobacteria;c__Gammaproteobacteria;o__Burkholderiales;f__Nitrosomonadaceae;g__Nitrosomonas;s__uncultured_Nitrosospira_sp._g__Nitrosomonas
ASV424	11	0	0	0	0	9	31	0	11	d__Bacteria;k__norank_d__Bacteria;p__Patescibacteria;c__Parcubacteria;o__Candidatus_Portnoybacteria;f__norank_o__Candidatus_Portnoybacteria;g__norank_o__Candidatus_Portnoybacteria;s__uncultured_bacterium_o__Candidatus_Portnoybacteria
ASV425	10	0	0	0	0	0	0	0	0	d__Bacteria;k__norank_d__Bacteria;p__Proteobacteria;c__Gammaproteobacteria;o__MD2904-B13;f__norank_o__MD2904-B13;g__norank_o__MD2904-B13;s__uncultured_bacterium_o__MD2904-B13
ASV426	10	3	0	0	4	20	0	0	0	d__Bacteria;k__norank_d__Bacteria;p__Actinobacteriota;c__Thermoleophilia;o__unclassified_c__Thermoleophilia;f__unclassified_c__Thermoleophilia;g__unclassified_c__Thermoleophilia;s__unclassified_c__Thermoleophilia
ASV427	10	0	0	0	0	0	8	0	0	d__Bacteria;k__norank_d__Bacteria;p__Proteobacteria;c__Gammaproteobacteria;o__Xanthomonadales;f__Xanthomonadaceae;g__Stenotrophomonas;s__unclassified_g__Stenotrophomonas
ASV428	10	38	35	66	0	5	8	44	47	d__Bacteria;k__norank_d__Bacteria;p__Chloroflexi;c__KD4-96;o__norank_c__KD4-96;f__norank_c__KD4-96;g__norank_c__KD4-96;s__uncultured_bacterium_c__KD4-96
ASV429	10	0	0	0	7	0	0	0	2	d__Bacteria;k__norank_d__Bacteria;p__Nitrospirota;c__Nitrospiria;o__Nitrospirales;f__Nitrospiraceae;g__Nitrospira;s__uncultured_bacterium_g__Nitrospira
ASV430	10	0	0	0	0	0	0	0	0	d__Bacteria;k__norank_d__Bacteria;p__Planctomycetota;c__Pla3_lineage;o__norank_c__Pla3_lineage;f__norank_c__Pla3_lineage;g__norank_c__Pla3_lineage;s__uncultured_bacterium_c__Pla3_lineage
ASV431	10	0	0	0	0	0	0	0	0	d__Bacteria;k__norank_d__Bacteria;p__unclassified_k__norank_d__Bacteria;c__unclassified_k__norank_d__Bacteria;o__unclassified_k__norank_d__Bacteria;f__unclassified_k__norank_d__Bacteria;g__unclassified_k__norank_d__Bacteria;s__unclassified_k__norank_d__Bacteria
ASV432	10	10	10	8	0	0	0	7	17	d__Bacteria;k__norank_d__Bacteria;p__Myxococcota;c__bacteriap25;o__norank_c__bacteriap25;f__norank_c__bacteriap25;g__norank_c__bacteriap25;s__uncultured_bacterium_c__bacteriap25
ASV433	10	0	0	0	0	0	0	0	0	d__Bacteria;k__norank_d__Bacteria;p__Patescibacteria;c__Microgenomatia;o__Candidatus_Woykebacteria;f__norank_o__Candidatus_Woykebacteria;g__norank_o__Candidatus_Woykebacteria;s__uncultured_bacterium_o__Candidatus_Woykebacteria
ASV434	10	0	0	0	0	10	5	0	2	d__Bacteria;k__norank_d__Bacteria;p__Patescibacteria;c__Parcubacteria;o__Candidatus_Colwellbacteria;f__norank_o__Candidatus_Colwellbacteria;g__norank_o__Candidatus_Colwellbacteria;s__uncultured_bacterium_o__Candidatus_Colwellbacteria
ASV435	10	48	31	48	0	12	30	37	53	d__Bacteria;k__norank_d__Bacteria;p__Proteobacteria;c__Gammaproteobacteria;o__OM182_clade;f__norank_o__OM182_clade;g__norank_o__OM182_clade;s__unclassified_g__norank_o__OM182_clade
ASV436	10	0	0	0	0	0	0	0	0	d__Bacteria;k__norank_d__Bacteria;p__Proteobacteria;c__Alphaproteobacteria;o__Sphingomonadales;f__Sphingomonadaceae;g__Sphingomonas;s__unclassified_g__Sphingomonas
ASV437	10	18	17	16	14	0	9	28	22	d__Bacteria;k__norank_d__Bacteria;p__Chloroflexi;c__KD4-96;o__norank_c__KD4-96;f__norank_c__KD4-96;g__norank_c__KD4-96;s__unclassified_g__norank_c__KD4-96
ASV438	10	27	26	33	50	11	79	42	30	d__Bacteria;k__norank_d__Bacteria;p__Chloroflexi;c__Dehalococcoidia;o__SAR202_clade;f__norank_o__SAR202_clade;g__norank_o__SAR202_clade;s__unclassified_g__norank_o__SAR202_clade
ASV439	10	37	28	18	20	0	9	33	0	d__Bacteria;k__norank_d__Bacteria;p__Planctomycetota;c__Phycisphaerae;o__Phycisphaerales;f__Phycisphaeraceae;g__norank_f__Phycisphaeraceae;s__unclassified_g__norank_f__Phycisphaeraceae
ASV440	10	10	0	0	0	0	0	0	0	d__Bacteria;k__norank_d__Bacteria;p__Proteobacteria;c__Alphaproteobacteria;o__Rhodospirillales;f__Magnetospiraceae;g__norank_f__Magnetospiraceae;s__unclassified_g__norank_f__Magnetospiraceae
ASV441	10	0	0	0	0	0	2	0	0	d__Bacteria;k__norank_d__Bacteria;p__Patescibacteria;c__Parcubacteria;o__Candidatus_Portnoybacteria;f__norank_o__Candidatus_Portnoybacteria;g__norank_o__Candidatus_Portnoybacteria;s__uncultured_deep-sea_bacterium_o__Candidatus_Portnoybacteria
ASV442	10	0	0	0	0	31	33	0	31	d__Bacteria;k__norank_d__Bacteria;p__Chloroflexi;c__Dehalococcoidia;o__SAR202_clade;f__norank_o__SAR202_clade;g__norank_o__SAR202_clade;s__unclassified_g__norank_o__SAR202_clade
ASV443	10	15	14	0	37	23	25	0	23	d__Bacteria;k__norank_d__Bacteria;p__Proteobacteria;c__Alphaproteobacteria;o__unclassified_c__Alphaproteobacteria;f__unclassified_c__Alphaproteobacteria;g__unclassified_c__Alphaproteobacteria;s__unclassified_c__Alphaproteobacteria
ASV444	10	16	0	0	0	0	15	0	0	d__Bacteria;k__norank_d__Bacteria;p__SAR324_cladeMarine_group_B;c__norank_p__SAR324_cladeMarine_group_B;o__norank_p__SAR324_cladeMarine_group_B;f__norank_p__SAR324_cladeMarine_group_B;g__norank_p__SAR324_cladeMarine_group_B;s__unclassified_g__norank_p__SAR324_cladeMarine_group_B
ASV445	10	0	0	0	0	0	0	0	0	d__Bacteria;k__norank_d__Bacteria;p__Proteobacteria;c__Gammaproteobacteria;o__Steroidobacterales;f__Woeseiaceae;g__Woeseia;s__unclassified_g__Woeseia
ASV446	10	0	0	0	0	0	0	0	0	d__Bacteria;k__norank_d__Bacteria;p__unclassified_k__norank_d__Bacteria;c__unclassified_k__norank_d__Bacteria;o__unclassified_k__norank_d__Bacteria;f__unclassified_k__norank_d__Bacteria;g__unclassified_k__norank_d__Bacteria;s__unclassified_k__norank_d__Bacteria
ASV447	10	0	0	0	0	0	0	0	0	d__Bacteria;k__norank_d__Bacteria;p__NB1-j;c__norank_p__NB1-j;o__norank_p__NB1-j;f__norank_p__NB1-j;g__norank_p__NB1-j;s__unclassified_g__norank_p__NB1-j
ASV448	10	0	0	0	0	0	0	0	0	d__Bacteria;k__norank_d__Bacteria;p__Proteobacteria;c__Gammaproteobacteria;o__unclassified_c__Gammaproteobacteria;f__unclassified_c__Gammaproteobacteria;g__unclassified_c__Gammaproteobacteria;s__unclassified_c__Gammaproteobacteria
ASV449	10	0	0	0	0	0	0	0	0	d__Bacteria;k__norank_d__Bacteria;p__Chloroflexi;c__Dehalococcoidia;o__unclassified_c__Dehalococcoidia;f__unclassified_c__Dehalococcoidia;g__unclassified_c__Dehalococcoidia;s__unclassified_c__Dehalococcoidia
ASV450	10	0	0	0	0	0	0	0	0	d__Bacteria;k__norank_d__Bacteria;p__Chloroflexi;c__Dehalococcoidia;o__SAR202_clade;f__norank_o__SAR202_clade;g__norank_o__SAR202_clade;s__unclassified_g__norank_o__SAR202_clade
ASV451	10	0	0	0	0	24	42	0	0	d__Bacteria;k__norank_d__Bacteria;p__Chloroflexi;c__Dehalococcoidia;o__SAR202_clade;f__norank_o__SAR202_clade;g__norank_o__SAR202_clade;s__unclassified_g__norank_o__SAR202_clade
ASV452	10	0	0	0	0	0	0	0	0	d__Bacteria;k__norank_d__Bacteria;p__Bacteroidota;c__Ignavibacteria;o__Ignavibacteriales;f__PHOS-HE36;g__norank_f__PHOS-HE36;s__unclassified_g__norank_f__PHOS-HE36
ASV453	10	0	0	0	0	0	0	0	0	d__Bacteria;k__norank_d__Bacteria;p__Chloroflexi;c__Dehalococcoidia;o__SAR202_clade;f__norank_o__SAR202_clade;g__norank_o__SAR202_clade;s__uncultured_deep-sea_bacterium_o__SAR202_clade
ASV454	10	0	0	0	0	0	0	0	0	d__Bacteria;k__norank_d__Bacteria;p__Chloroflexi;c__unclassified_p__Chloroflexi;o__unclassified_p__Chloroflexi;f__unclassified_p__Chloroflexi;g__unclassified_p__Chloroflexi;s__unclassified_p__Chloroflexi
ASV455	10	0	0	0	0	0	0	0	0	d__Bacteria;k__norank_d__Bacteria;p__Acidobacteriota;c__Subgroup_22;o__norank_c__Subgroup_22;f__norank_c__Subgroup_22;g__norank_c__Subgroup_22;s__uncultured_bacterium_c__Subgroup_22
ASV456	10	0	0	0	0	0	3	0	0	d__Bacteria;k__norank_d__Bacteria;p__Chloroflexi;c__Dehalococcoidia;o__SAR202_clade;f__norank_o__SAR202_clade;g__norank_o__SAR202_clade;s__unclassified_g__norank_o__SAR202_clade
ASV457	10	0	0	0	0	0	0	0	0	d__Bacteria;k__norank_d__Bacteria;p__Gemmatimonadota;c__Gemmatimonadetes;o__Gemmatimonadales;f__Gemmatimonadaceae;g__norank_f__Gemmatimonadaceae;s__uncultured_bacterium_W5-51b
ASV458	10	0	0	0	0	0	0	0	0	d__Bacteria;k__norank_d__Bacteria;p__Proteobacteria;c__Alphaproteobacteria;o__Rhodobacterales;f__Rhodobacteraceae;g__unclassified_f__Rhodobacteraceae;s__unclassified_f__Rhodobacteraceae
ASV459	9	11	16	12	31	42	7	26	16	d__Bacteria;k__norank_d__Bacteria;p__Proteobacteria;c__Gammaproteobacteria;o__Cellvibrionales;f__Spongiibacteraceae;g__unclassified_f__Spongiibacteraceae;s__unclassified_f__Spongiibacteraceae
ASV460	9	0	0	0	0	0	0	0	0	d__Bacteria;k__norank_d__Bacteria;p__Patescibacteria;c__Parcubacteria;o__Candidatus_Yanofskybacteria;f__norank_o__Candidatus_Yanofskybacteria;g__norank_o__Candidatus_Yanofskybacteria;s__uncultured_organism_o__Candidatus_Yanofskybacteria
ASV461	9	5	0	0	2	7	0	0	0	d__Bacteria;k__norank_d__Bacteria;p__Patescibacteria;c__Parcubacteria;o__Candidatus_Portnoybacteria;f__norank_o__Candidatus_Portnoybacteria;g__norank_o__Candidatus_Portnoybacteria;s__uncultured_deep-sea_bacterium_o__Candidatus_Portnoybacteria
ASV462	9	0	0	6	0	0	7	0	0	d__Bacteria;k__norank_d__Bacteria;p__Poribacteria;c__norank_p__Poribacteria;o__norank_p__Poribacteria;f__norank_p__Poribacteria;g__norank_p__Poribacteria;s__uncultured_bacterium_p__Poribacteria
ASV463	9	0	0	0	0	0	0	21	0	d__Bacteria;k__norank_d__Bacteria;p__Latescibacterota;c__norank_p__Latescibacterota;o__norank_p__Latescibacterota;f__norank_p__Latescibacterota;g__norank_p__Latescibacterota;s__unclassified_g__norank_p__Latescibacterota
ASV464	9	13	14	0	0	0	14	0	8	d__Bacteria;k__norank_d__Bacteria;p__Marinimicrobia_SAR406_clade;c__norank_p__Marinimicrobia_SAR406_clade;o__norank_p__Marinimicrobia_SAR406_clade;f__norank_p__Marinimicrobia_SAR406_clade;g__norank_p__Marinimicrobia_SAR406_clade;s__uncultured_bacterium_p__Marinimicrobia_SAR406_clade
ASV465	9	0	0	0	0	0	0	0	0	d__Bacteria;k__norank_d__Bacteria;p__Zixibacteria;c__norank_p__Zixibacteria;o__norank_p__Zixibacteria;f__norank_p__Zixibacteria;g__norank_p__Zixibacteria;s__uncultured_bacterium_p__Zixibacteria
ASV466	9	0	0	0	5	0	0	0	0	d__Bacteria;k__norank_d__Bacteria;p__Proteobacteria;c__Alphaproteobacteria;o__unclassified_c__Alphaproteobacteria;f__unclassified_c__Alphaproteobacteria;g__unclassified_c__Alphaproteobacteria;s__unclassified_c__Alphaproteobacteria
ASV467	9	0	0	0	5	0	0	0	0	d__Bacteria;k__norank_d__Bacteria;p__Schekmanbacteria;c__norank_p__Schekmanbacteria;o__norank_p__Schekmanbacteria;f__norank_p__Schekmanbacteria;g__norank_p__Schekmanbacteria;s__unclassified_g__norank_p__Schekmanbacteria
ASV468	9	0	0	0	0	0	0	0	0	d__Bacteria;k__norank_d__Bacteria;p__Actinobacteriota;c__Acidimicrobiia;o__Microtrichales;f__Microtrichaceae;g__Sva0996_marine_group;s__unclassified_g__Sva0996_marine_group
ASV469	9	0	0	0	12	8	0	0	0	d__Bacteria;k__norank_d__Bacteria;p__Verrucomicrobiota;c__Verrucomicrobiae;o__Opitutales;f__Puniceicoccaceae;g__Pelagicoccus;s__uncultured_bacterium_g__Pelagicoccus
ASV470	9	0	8	0	0	0	0	11	0	d__Bacteria;k__norank_d__Bacteria;p__Dadabacteria;c__Dadabacteriia;o__Dadabacteriales;f__norank_o__Dadabacteriales;g__norank_o__Dadabacteriales;s__uncultured_bacterium_o__Dadabacteriales
ASV471	9	0	0	0	0	0	0	0	0	d__Bacteria;k__norank_d__Bacteria;p__Proteobacteria;c__Gammaproteobacteria;o__Pseudomonadales;f__Moraxellaceae;g__Acinetobacter;s__unclassified_g__Acinetobacter
ASV472	9	0	0	0	0	0	0	0	0	d__Bacteria;k__norank_d__Bacteria;p__Chloroflexi;c__Dehalococcoidia;o__SAR202_clade;f__norank_o__SAR202_clade;g__norank_o__SAR202_clade;s__unclassified_g__norank_o__SAR202_clade
ASV473	9	0	0	0	0	0	0	0	0	d__Bacteria;k__norank_d__Bacteria;p__Chloroflexi;c__Dehalococcoidia;o__S085;f__norank_o__S085;g__norank_o__S085;s__uncultured_bacterium_o__S085
ASV474	9	0	0	0	0	0	0	0	0	d__Bacteria;k__norank_d__Bacteria;p__Proteobacteria;c__Gammaproteobacteria;o__KI89A_clade;f__norank_o__KI89A_clade;g__norank_o__KI89A_clade;s__unclassified_g__norank_o__KI89A_clade
ASV475	9	13	0	0	0	0	14	0	20	d__Bacteria;k__norank_d__Bacteria;p__Proteobacteria;c__Alphaproteobacteria;o__unclassified_c__Alphaproteobacteria;f__unclassified_c__Alphaproteobacteria;g__unclassified_c__Alphaproteobacteria;s__unclassified_c__Alphaproteobacteria
ASV476	9	0	0	0	0	31	0	0	0	d__Bacteria;k__norank_d__Bacteria;p__Patescibacteria;c__Parcubacteria;o__Candidatus_Portnoybacteria;f__norank_o__Candidatus_Portnoybacteria;g__norank_o__Candidatus_Portnoybacteria;s__unclassified_g__norank_o__Candidatus_Portnoybacteria
ASV477	9	0	0	0	0	0	0	0	0	d__Bacteria;k__norank_d__Bacteria;p__unclassified_k__norank_d__Bacteria;c__unclassified_k__norank_d__Bacteria;o__unclassified_k__norank_d__Bacteria;f__unclassified_k__norank_d__Bacteria;g__unclassified_k__norank_d__Bacteria;s__unclassified_k__norank_d__Bacteria
ASV478	9	0	0	14	7	22	13	0	8	d__Bacteria;k__norank_d__Bacteria;p__SAR324_cladeMarine_group_B;c__norank_p__SAR324_cladeMarine_group_B;o__norank_p__SAR324_cladeMarine_group_B;f__norank_p__SAR324_cladeMarine_group_B;g__norank_p__SAR324_cladeMarine_group_B;s__unclassified_g__norank_p__SAR324_cladeMarine_group_B
ASV479	9	0	0	0	0	0	0	0	0	d__Bacteria;k__norank_d__Bacteria;p__Acidobacteriota;c__Subgroup_21;o__norank_c__Subgroup_21;f__norank_c__Subgroup_21;g__norank_c__Subgroup_21;s__uncultured_deep-sea_bacterium_c__Subgroup_21
ASV480	9	33	0	49	10	0	0	27	0	d__Bacteria;k__norank_d__Bacteria;p__Proteobacteria;c__Gammaproteobacteria;o__Nitrosococcales;f__Nitrosococcaceae;g__AqS1;s__unclassified_g__AqS1
ASV481	9	5	0	0	8	0	18	14	15	d__Bacteria;k__norank_d__Bacteria;p__Planctomycetota;c__Phycisphaerae;o__Phycisphaerales;f__Phycisphaeraceae;g__Urania-1B-19_marine_sediment_group;s__unclassified_g__Urania-1B-19_marine_sediment_group
ASV482	9	0	0	0	0	0	0	0	0	d__Bacteria;k__norank_d__Bacteria;p__Verrucomicrobiota;c__Omnitrophia;o__Omnitrophales;f__Omnitrophaceae;g__Candidatus_Omnitrophus;s__uncultured_bacterium_g__Candidatus_Omnitrophus
ASV483	9	0	0	0	0	0	0	0	0	d__Bacteria;k__norank_d__Bacteria;p__Proteobacteria;c__Alphaproteobacteria;o__Rhodobacterales;f__Rhodobacteraceae;g__unclassified_f__Rhodobacteraceae;s__unclassified_f__Rhodobacteraceae
ASV484	9	0	0	0	0	0	0	0	0	d__Bacteria;k__norank_d__Bacteria;p__Myxococcota;c__bacteriap25;o__norank_c__bacteriap25;f__norank_c__bacteriap25;g__norank_c__bacteriap25;s__unclassified_g__norank_c__bacteriap25
ASV485	9	0	0	0	0	0	0	0	0	d__Bacteria;k__norank_d__Bacteria;p__Myxococcota;c__bacteriap25;o__norank_c__bacteriap25;f__norank_c__bacteriap25;g__norank_c__bacteriap25;s__unclassified_g__norank_c__bacteriap25
ASV486	9	0	0	0	0	0	0	0	0	d__Bacteria;k__norank_d__Bacteria;p__Proteobacteria;c__Gammaproteobacteria;o__Pseudomonadales;f__Moraxellaceae;g__Acinetobacter;s__unclassified_g__Acinetobacter
ASV487	9	100	91	162	44	22	33	120	73	d__Bacteria;k__norank_d__Bacteria;p__Proteobacteria;c__Gammaproteobacteria;o__EPR3968-O8a-Bc78;f__norank_o__EPR3968-O8a-Bc78;g__norank_o__EPR3968-O8a-Bc78;s__unclassified_g__norank_o__EPR3968-O8a-Bc78
ASV488	9	0	0	0	0	0	0	0	0	d__Bacteria;k__norank_d__Bacteria;p__Chloroflexi;c__Dehalococcoidia;o__SAR202_clade;f__norank_o__SAR202_clade;g__norank_o__SAR202_clade;s__unclassified_g__norank_o__SAR202_clade
ASV489	9	0	0	0	0	0	0	0	0	d__Bacteria;k__norank_d__Bacteria;p__Chloroflexi;c__Dehalococcoidia;o__SAR202_clade;f__norank_o__SAR202_clade;g__norank_o__SAR202_clade;s__unclassified_g__norank_o__SAR202_clade
ASV490	9	0	0	0	10	6	4	0	7	d__Bacteria;k__norank_d__Bacteria;p__Proteobacteria;c__Gammaproteobacteria;o__Pseudomonadales;f__Pseudomonadaceae;g__Pseudomonas;s__unclassified_g__Pseudomonas
ASV491	9	0	0	0	0	0	0	0	0	d__Bacteria;k__norank_d__Bacteria;p__Chloroflexi;c__Dehalococcoidia;o__unclassified_c__Dehalococcoidia;f__unclassified_c__Dehalococcoidia;g__unclassified_c__Dehalococcoidia;s__unclassified_c__Dehalococcoidia
ASV492	9	0	0	0	0	0	0	0	0	d__Bacteria;k__norank_d__Bacteria;p__unclassified_k__norank_d__Bacteria;c__unclassified_k__norank_d__Bacteria;o__unclassified_k__norank_d__Bacteria;f__unclassified_k__norank_d__Bacteria;g__unclassified_k__norank_d__Bacteria;s__unclassified_k__norank_d__Bacteria
ASV493	9	0	0	0	0	0	0	0	0	d__Bacteria;k__norank_d__Bacteria;p__Proteobacteria;c__Gammaproteobacteria;o__unclassified_c__Gammaproteobacteria;f__unclassified_c__Gammaproteobacteria;g__unclassified_c__Gammaproteobacteria;s__unclassified_c__Gammaproteobacteria
ASV494	9	0	0	0	0	0	0	0	0	d__Bacteria;k__norank_d__Bacteria;p__Proteobacteria;c__Gammaproteobacteria;o__unclassified_c__Gammaproteobacteria;f__unclassified_c__Gammaproteobacteria;g__unclassified_c__Gammaproteobacteria;s__unclassified_c__Gammaproteobacteria
ASV495	9	0	0	0	0	0	0	0	0	d__Bacteria;k__norank_d__Bacteria;p__Chloroflexi;c__Anaerolineae;o__Anaerolineales;f__Anaerolineaceae;g__norank_f__Anaerolineaceae;s__uncultured_deep-sea_bacterium_f__Anaerolineaceae
ASV496	8	0	0	0	0	0	0	0	0	d__Bacteria;k__norank_d__Bacteria;p__Patescibacteria;c__Microgenomatia;o__Candidatus_Woesebacteria;f__norank_o__Candidatus_Woesebacteria;g__norank_o__Candidatus_Woesebacteria;s__uncultured_bacterium_o__Candidatus_Woesebacteria
ASV497	8	0	0	0	12	0	21	0	16	d__Bacteria;k__norank_d__Bacteria;p__Verrucomicrobiota;c__Omnitrophia;o__Omnitrophales;f__Omnitrophaceae;g__Candidatus_Omnitrophus;s__unclassified_g__Candidatus_Omnitrophus
ASV498	8	0	0	0	0	0	0	0	0	d__Bacteria;k__norank_d__Bacteria;p__Proteobacteria;c__Gammaproteobacteria;o__Burkholderiales;f__Burkholderiaceae;g__Limnobacter;s__unclassified_g__Limnobacter
ASV499	8	0	0	0	22	0	0	18	0	d__Bacteria;k__norank_d__Bacteria;p__Bacteroidota;c__Rhodothermia;o__Rhodothermales;f__Rhodothermaceae;g__norank_f__Rhodothermaceae;s__uncultured_deep-sea_bacterium_f__Rhodothermaceae
ASV500	8	0	7	4	0	0	5	6	0	d__Bacteria;k__norank_d__Bacteria;p__Planctomycetota;c__Pla4_lineage;o__norank_c__Pla4_lineage;f__norank_c__Pla4_lineage;g__norank_c__Pla4_lineage;s__unclassified_g__norank_c__Pla4_lineage
ASV501	8	0	0	0	0	8	7	0	0	d__Bacteria;k__norank_d__Bacteria;p__Verrucomicrobiota;c__Omnitrophia;o__Omnitrophales;f__Omnitrophaceae;g__Candidatus_Omnitrophus;s__uncultured_bacterium_g__Candidatus_Omnitrophus
ASV502	8	0	6	0	7	0	0	0	0	d__Bacteria;k__norank_d__Bacteria;p__Patescibacteria;c__Gracilibacteria;o__Candidatus_Peribacteria;f__norank_o__Candidatus_Peribacteria;g__norank_o__Candidatus_Peribacteria;s__unclassified_g__norank_o__Candidatus_Peribacteria
ASV503	8	0	13	0	0	6	2	0	0	d__Bacteria;k__norank_d__Bacteria;p__Acidobacteriota;c__Acidobacteriae;o__Subgroup_2;f__norank_o__Subgroup_2;g__norank_o__Subgroup_2;s__unclassified_g__norank_o__Subgroup_2
ASV504	8	15	21	11	0	0	16	0	14	d__Bacteria;k__norank_d__Bacteria;p__Planctomycetota;c__Pla3_lineage;o__norank_c__Pla3_lineage;f__norank_c__Pla3_lineage;g__norank_c__Pla3_lineage;s__uncultured_sediment_bacterium_c__Pla3_lineage
ASV505	8	0	0	0	0	0	25	0	22	d__Bacteria;k__norank_d__Bacteria;p__Verrucomicrobiota;c__Omnitrophia;o__Omnitrophales;f__Omnitrophaceae;g__Candidatus_Omnitrophus;s__unclassified_g__Candidatus_Omnitrophus
ASV506	8	10	12	0	7	18	0	21	7	d__Bacteria;k__norank_d__Bacteria;p__NB1-j;c__norank_p__NB1-j;o__norank_p__NB1-j;f__norank_p__NB1-j;g__norank_p__NB1-j;s__uncultured_bacterium_W4-39b
ASV507	8	0	0	0	0	14	3	0	0	d__Bacteria;k__norank_d__Bacteria;p__Actinobacteriota;c__Thermoleophilia;o__Solirubrobacterales;f__67-14;g__norank_f__67-14;s__unclassified_g__norank_f__67-14
ASV508	8	7	16	45	5	0	0	16	5	d__Bacteria;k__norank_d__Bacteria;p__Proteobacteria;c__Alphaproteobacteria;o__Kiloniellales;f__Kiloniellaceae;g__norank_f__Kiloniellaceae;s__unclassified_g__norank_f__Kiloniellaceae
ASV509	8	17	0	0	0	30	39	0	0	d__Bacteria;k__norank_d__Bacteria;p__Hydrogenedentes;c__Hydrogenedentia;o__Hydrogenedentiales;f__Hydrogenedensaceae;g__norank_f__Hydrogenedensaceae;s__uncultured_bacterium_f__Hydrogenedensaceae
ASV510	8	23	5	0	21	53	20	2	29	d__Bacteria;k__norank_d__Bacteria;p__Nitrospinota;c__P9X2b3D02;o__norank_c__P9X2b3D02;f__norank_c__P9X2b3D02;g__norank_c__P9X2b3D02;s__uncultured_delta_proteobacterium_c__P9X2b3D02
ASV511	8	28	11	32	20	4	3	20	16	d__Bacteria;k__norank_d__Bacteria;p__NB1-j;c__norank_p__NB1-j;o__norank_p__NB1-j;f__norank_p__NB1-j;g__norank_p__NB1-j;s__unclassified_g__norank_p__NB1-j
ASV512	8	7	20	0	6	22	6	0	0	d__Bacteria;k__norank_d__Bacteria;p__Gemmatimonadota;c__BD2-11_terrestrial_group;o__norank_c__BD2-11_terrestrial_group;f__norank_c__BD2-11_terrestrial_group;g__norank_c__BD2-11_terrestrial_group;s__unidentified_bacterium_wb1_A18
ASV513	8	0	0	0	0	0	0	0	20	d__Bacteria;k__norank_d__Bacteria;p__Chloroflexi;c__Dehalococcoidia;o__SAR202_clade;f__norank_o__SAR202_clade;g__norank_o__SAR202_clade;s__unclassified_g__norank_o__SAR202_clade
ASV514	8	0	4	0	0	0	0	0	0	d__Bacteria;k__norank_d__Bacteria;p__Zixibacteria;c__norank_p__Zixibacteria;o__norank_p__Zixibacteria;f__norank_p__Zixibacteria;g__norank_p__Zixibacteria;s__uncultured_bacterium_p__Zixibacteria
ASV515	8	9	15	0	0	16	14	7	13	d__Bacteria;k__norank_d__Bacteria;p__Acidobacteriota;c__Subgroup_5;o__norank_c__Subgroup_5;f__norank_c__Subgroup_5;g__norank_c__Subgroup_5;s__uncultured_deep-sea_bacterium_c__Subgroup_5
ASV516	8	18	0	11	17	27	9	0	26	d__Bacteria;k__norank_d__Bacteria;p__Myxococcota;c__Myxococcia;o__Myxococcales;f__Myxococcaceae;g__P3OB-42;s__uncultured_bacterium_g__P3OB-42
ASV517	8	0	13	15	5	13	4	8	0	d__Bacteria;k__norank_d__Bacteria;p__Proteobacteria;c__Alphaproteobacteria;o__Kiloniellales;f__Kiloniellaceae;g__norank_f__Kiloniellaceae;s__unclassified_g__norank_f__Kiloniellaceae
ASV518	8	21	7	0	25	25	47	10	15	d__Bacteria;k__norank_d__Bacteria;p__Gemmatimonadota;c__Gemmatimonadetes;o__Gemmatimonadales;f__Gemmatimonadaceae;g__norank_f__Gemmatimonadaceae;s__uncultured_actinobacterium_f__Gemmatimonadaceae
ASV519	8	0	0	0	0	0	0	0	0	d__Bacteria;k__norank_d__Bacteria;p__unclassified_k__norank_d__Bacteria;c__unclassified_k__norank_d__Bacteria;o__unclassified_k__norank_d__Bacteria;f__unclassified_k__norank_d__Bacteria;g__unclassified_k__norank_d__Bacteria;s__unclassified_k__norank_d__Bacteria
ASV520	8	0	20	0	17	0	8	0	18	d__Bacteria;k__norank_d__Bacteria;p__Planctomycetota;c__Pla3_lineage;o__norank_c__Pla3_lineage;f__norank_c__Pla3_lineage;g__norank_c__Pla3_lineage;s__unclassified_g__norank_c__Pla3_lineage
ASV521	8	0	0	0	0	0	0	0	0	d__Bacteria;k__norank_d__Bacteria;p__Actinobacteriota;c__Actinobacteria;o__Pseudonocardiales;f__Pseudonocardiaceae;g__Actinomycetospora;s__unclassified_g__Actinomycetospora
ASV522	8	50	30	123	20	2	22	43	33	d__Bacteria;k__norank_d__Bacteria;p__Proteobacteria;c__Gammaproteobacteria;o__AT-s2-59;f__norank_o__AT-s2-59;g__norank_o__AT-s2-59;s__uncultured_bacterium_o__AT-s2-59
ASV523	8	6	4	7	0	0	0	0	0	d__Bacteria;k__norank_d__Bacteria;p__Planctomycetota;c__OM190;o__norank_c__OM190;f__norank_c__OM190;g__norank_c__OM190;s__unclassified_g__norank_c__OM190
ASV524	8	0	0	0	0	0	0	0	0	d__Bacteria;k__norank_d__Bacteria;p__Patescibacteria;c__Parcubacteria;o__Candidatus_Colwellbacteria;f__norank_o__Candidatus_Colwellbacteria;g__norank_o__Candidatus_Colwellbacteria;s__uncultured_bacterium_o__Candidatus_Colwellbacteria
ASV525	8	0	0	0	0	0	0	0	0	d__Bacteria;k__norank_d__Bacteria;p__Chloroflexi;c__Dehalococcoidia;o__S085;f__norank_o__S085;g__norank_o__S085;s__uncultured_bacterium_o__S085
ASV526	8	0	0	0	0	28	0	0	0	d__Bacteria;k__norank_d__Bacteria;p__Patescibacteria;c__Parcubacteria;o__Candidatus_Yanofskybacteria;f__norank_o__Candidatus_Yanofskybacteria;g__norank_o__Candidatus_Yanofskybacteria;s__uncultured_bacterium_o__Candidatus_Yanofskybacteria
ASV527	8	0	0	0	0	0	0	0	0	d__Bacteria;k__norank_d__Bacteria;p__unclassified_k__norank_d__Bacteria;c__unclassified_k__norank_d__Bacteria;o__unclassified_k__norank_d__Bacteria;f__unclassified_k__norank_d__Bacteria;g__unclassified_k__norank_d__Bacteria;s__unclassified_k__norank_d__Bacteria
ASV528	8	0	0	0	0	0	0	0	0	d__Bacteria;k__norank_d__Bacteria;p__Nitrospirota;c__Nitrospiria;o__Nitrospirales;f__Nitrospiraceae;g__Nitrospira;s__unclassified_g__Nitrospira
ASV529	8	0	0	0	0	0	0	0	0	d__Bacteria;k__norank_d__Bacteria;p__unclassified_k__norank_d__Bacteria;c__unclassified_k__norank_d__Bacteria;o__unclassified_k__norank_d__Bacteria;f__unclassified_k__norank_d__Bacteria;g__unclassified_k__norank_d__Bacteria;s__unclassified_k__norank_d__Bacteria
ASV530	8	0	0	0	0	0	0	0	0	d__Bacteria;k__norank_d__Bacteria;p__Myxococcota;c__bacteriap25;o__norank_c__bacteriap25;f__norank_c__bacteriap25;g__norank_c__bacteriap25;s__unclassified_g__norank_c__bacteriap25
ASV531	8	0	16	0	0	0	0	0	0	d__Bacteria;k__norank_d__Bacteria;p__Planctomycetota;c__vadinHA49;o__norank_c__vadinHA49;f__norank_c__vadinHA49;g__norank_c__vadinHA49;s__uncultured_deep-sea_bacterium_c__vadinHA49
ASV532	8	0	0	0	0	0	0	0	0	d__Bacteria;k__norank_d__Bacteria;p__unclassified_k__norank_d__Bacteria;c__unclassified_k__norank_d__Bacteria;o__unclassified_k__norank_d__Bacteria;f__unclassified_k__norank_d__Bacteria;g__unclassified_k__norank_d__Bacteria;s__unclassified_k__norank_d__Bacteria
ASV533	8	0	0	0	0	0	0	0	0	d__Bacteria;k__norank_d__Bacteria;p__Chloroflexi;c__Dehalococcoidia;o__S085;f__norank_o__S085;g__norank_o__S085;s__uncultured_bacterium_o__S085
ASV534	8	0	0	0	0	0	0	0	0	d__Bacteria;k__norank_d__Bacteria;p__Proteobacteria;c__Gammaproteobacteria;o__unclassified_c__Gammaproteobacteria;f__unclassified_c__Gammaproteobacteria;g__unclassified_c__Gammaproteobacteria;s__unclassified_c__Gammaproteobacteria
ASV535	8	0	0	0	0	0	0	0	0	d__Bacteria;k__norank_d__Bacteria;p__Chloroflexi;c__JG30-KF-CM66;o__norank_c__JG30-KF-CM66;f__norank_c__JG30-KF-CM66;g__norank_c__JG30-KF-CM66;s__uncultured_bacterium_c__JG30-KF-CM66
ASV536	7	10	8	0	10	23	31	0	13	d__Bacteria;k__norank_d__Bacteria;p__Planctomycetota;c__Pla4_lineage;o__norank_c__Pla4_lineage;f__norank_c__Pla4_lineage;g__norank_c__Pla4_lineage;s__unclassified_g__norank_c__Pla4_lineage
ASV537	7	0	0	0	7	0	5	0	0	d__Bacteria;k__norank_d__Bacteria;p__Verrucomicrobiota;c__Omnitrophia;o__Omnitrophales;f__Omnitrophaceae;g__Candidatus_Omnitrophus;s__uncultured_bacterium_g__Candidatus_Omnitrophus
ASV538	7	0	5	5	4	8	13	8	3	d__Bacteria;k__norank_d__Bacteria;p__Planctomycetota;c__vadinHA49;o__norank_c__vadinHA49;f__norank_c__vadinHA49;g__norank_c__vadinHA49;s__unclassified_g__norank_c__vadinHA49
ASV539	7	18	60	45	23	0	0	39	37	d__Bacteria;k__norank_d__Bacteria;p__Acidobacteriota;c__Blastocatellia;o__Blastocatellales;f__Blastocatellaceae;g__Blastocatella;s__unclassified_g__Blastocatella
ASV540	7	0	0	0	0	3	0	0	4	d__Bacteria;k__norank_d__Bacteria;p__Patescibacteria;c__Parcubacteria;o__Candidatus_Giovannonibacteria;f__norank_o__Candidatus_Giovannonibacteria;g__norank_o__Candidatus_Giovannonibacteria;s__Candidatus_Giovannonibacteria_bacterium_RIFOXYD1_FULL_48_21
ASV541	7	0	0	0	0	0	2	0	0	d__Bacteria;k__norank_d__Bacteria;p__Verrucomicrobiota;c__Verrucomicrobiae;o__Verrucomicrobiales;f__DEV007;g__norank_f__DEV007;s__uncultured_bacterium_f__DEV007
ASV542	7	0	0	0	0	0	0	0	0	d__Bacteria;k__norank_d__Bacteria;p__unclassified_k__norank_d__Bacteria;c__unclassified_k__norank_d__Bacteria;o__unclassified_k__norank_d__Bacteria;f__unclassified_k__norank_d__Bacteria;g__unclassified_k__norank_d__Bacteria;s__unclassified_k__norank_d__Bacteria
ASV543	7	0	0	0	0	14	0	0	0	d__Bacteria;k__norank_d__Bacteria;p__Elusimicrobiota;c__Lineage_IIb;o__norank_c__Lineage_IIb;f__norank_c__Lineage_IIb;g__norank_c__Lineage_IIb;s__uncultured_bacterium_c__Lineage_IIb
ASV544	7	3	0	0	13	16	6	14	7	d__Bacteria;k__norank_d__Bacteria;p__NB1-j;c__norank_p__NB1-j;o__norank_p__NB1-j;f__norank_p__NB1-j;g__norank_p__NB1-j;s__unclassified_g__norank_p__NB1-j
ASV545	7	0	0	0	0	0	0	0	0	d__Bacteria;k__norank_d__Bacteria;p__NB1-j;c__norank_p__NB1-j;o__norank_p__NB1-j;f__norank_p__NB1-j;g__norank_p__NB1-j;s__unclassified_g__norank_p__NB1-j
ASV546	7	12	18	21	8	8	13	9	0	d__Bacteria;k__norank_d__Bacteria;p__SAR324_cladeMarine_group_B;c__norank_p__SAR324_cladeMarine_group_B;o__norank_p__SAR324_cladeMarine_group_B;f__norank_p__SAR324_cladeMarine_group_B;g__norank_p__SAR324_cladeMarine_group_B;s__unclassified_g__norank_p__SAR324_cladeMarine_group_B
ASV547	7	0	0	0	31	0	0	0	0	d__Bacteria;k__norank_d__Bacteria;p__Patescibacteria;c__Parcubacteria;o__Candidatus_Yanofskybacteria;f__norank_o__Candidatus_Yanofskybacteria;g__norank_o__Candidatus_Yanofskybacteria;s__unclassified_g__norank_o__Candidatus_Yanofskybacteria
ASV548	7	0	0	0	0	0	0	0	0	d__Bacteria;k__norank_d__Bacteria;p__Chloroflexi;c__Dehalococcoidia;o__S085;f__norank_o__S085;g__norank_o__S085;s__uncultured_bacterium_o__S085
ASV549	7	0	0	0	0	0	0	0	0	d__Bacteria;k__norank_d__Bacteria;p__Bacteroidota;c__Rhodothermia;o__Rhodothermales;f__Rhodothermaceae;g__norank_f__Rhodothermaceae;s__uncultured_bacterium_f__Rhodothermaceae
ASV550	7	0	0	0	50	0	2	0	0	d__Bacteria;k__norank_d__Bacteria;p__Patescibacteria;c__Parcubacteria;o__Candidatus_Terrybacteria;f__norank_o__Candidatus_Terrybacteria;g__norank_o__Candidatus_Terrybacteria;s__Candidatus_Terrybacteria_bacterium_RIFCSPHIGHO2_01_FULL_58_15
ASV551	7	0	0	0	0	0	0	0	0	d__Bacteria;k__norank_d__Bacteria;p__Chloroflexi;c__JG30-KF-CM66;o__norank_c__JG30-KF-CM66;f__norank_c__JG30-KF-CM66;g__norank_c__JG30-KF-CM66;s__uncultured_bacterium_c__JG30-KF-CM66
ASV552	7	0	0	0	0	0	0	0	0	d__Bacteria;k__norank_d__Bacteria;p__unclassified_k__norank_d__Bacteria;c__unclassified_k__norank_d__Bacteria;o__unclassified_k__norank_d__Bacteria;f__unclassified_k__norank_d__Bacteria;g__unclassified_k__norank_d__Bacteria;s__unclassified_k__norank_d__Bacteria
ASV553	7	0	0	0	0	0	0	0	0	d__Bacteria;k__norank_d__Bacteria;p__Verrucomicrobiota;c__Omnitrophia;o__Omnitrophales;f__unclassified_o__Omnitrophales;g__unclassified_o__Omnitrophales;s__unclassified_o__Omnitrophales
ASV554	7	0	0	0	0	0	0	0	0	d__Bacteria;k__norank_d__Bacteria;p__Proteobacteria;c__Gammaproteobacteria;o__unclassified_c__Gammaproteobacteria;f__unclassified_c__Gammaproteobacteria;g__unclassified_c__Gammaproteobacteria;s__unclassified_c__Gammaproteobacteria
ASV555	7	8	0	0	7	0	0	0	0	d__Bacteria;k__norank_d__Bacteria;p__Verrucomicrobiota;c__Omnitrophia;o__Omnitrophales;f__Omnitrophaceae;g__Candidatus_Omnitrophus;s__unclassified_g__Candidatus_Omnitrophus
ASV556	7	0	0	0	0	0	0	0	0	d__Bacteria;k__norank_d__Bacteria;p__Planctomycetota;c__unclassified_p__Planctomycetota;o__unclassified_p__Planctomycetota;f__unclassified_p__Planctomycetota;g__unclassified_p__Planctomycetota;s__unclassified_p__Planctomycetota
ASV557	7	18	16	19	9	2	5	0	6	d__Bacteria;k__norank_d__Bacteria;p__Proteobacteria;c__Gammaproteobacteria;o__AT-s2-59;f__norank_o__AT-s2-59;g__norank_o__AT-s2-59;s__unclassified_g__norank_o__AT-s2-59
ASV558	7	0	0	0	0	0	0	0	0	d__Bacteria;k__norank_d__Bacteria;p__Chloroflexi;c__JG30-KF-CM66;o__norank_c__JG30-KF-CM66;f__norank_c__JG30-KF-CM66;g__norank_c__JG30-KF-CM66;s__unclassified_g__norank_c__JG30-KF-CM66
ASV559	7	10	17	17	25	14	37	23	27	d__Bacteria;k__norank_d__Bacteria;p__NB1-j;c__norank_p__NB1-j;o__norank_p__NB1-j;f__norank_p__NB1-j;g__norank_p__NB1-j;s__unclassified_g__norank_p__NB1-j
ASV560	7	0	7	0	0	20	7	0	0	d__Bacteria;k__norank_d__Bacteria;p__Proteobacteria;c__Alphaproteobacteria;o__AT-s3-44;f__norank_o__AT-s3-44;g__norank_o__AT-s3-44;s__unclassified_g__norank_o__AT-s3-44
ASV561	7	0	0	0	0	0	0	0	0	d__Bacteria;k__norank_d__Bacteria;p__unclassified_k__norank_d__Bacteria;c__unclassified_k__norank_d__Bacteria;o__unclassified_k__norank_d__Bacteria;f__unclassified_k__norank_d__Bacteria;g__unclassified_k__norank_d__Bacteria;s__unclassified_k__norank_d__Bacteria
ASV562	7	0	0	0	0	0	11	15	0	d__Bacteria;k__norank_d__Bacteria;p__Planctomycetota;c__OM190;o__norank_c__OM190;f__norank_c__OM190;g__norank_c__OM190;s__uncultured_deep-sea_bacterium_c__OM190
ASV563	7	0	0	0	0	0	0	0	0	d__Bacteria;k__norank_d__Bacteria;p__Chloroflexi;c__Dehalococcoidia;o__S085;f__norank_o__S085;g__norank_o__S085;s__unclassified_g__norank_o__S085
ASV564	7	0	0	0	0	0	0	0	0	d__Bacteria;k__norank_d__Bacteria;p__Verrucomicrobiota;c__Omnitrophia;o__Omnitrophales;f__Omnitrophaceae;g__Candidatus_Omnitrophus;s__uncultured_bacterium_g__Candidatus_Omnitrophus
ASV565	7	0	0	0	0	0	0	0	0	d__Bacteria;k__norank_d__Bacteria;p__Myxococcota;c__bacteriap25;o__norank_c__bacteriap25;f__norank_c__bacteriap25;g__norank_c__bacteriap25;s__uncultured_bacterium_c__bacteriap25
ASV566	7	0	0	0	0	0	0	0	0	d__Bacteria;k__norank_d__Bacteria;p__Planctomycetota;c__Phycisphaerae;o__Phycisphaerales;f__Phycisphaeraceae;g__Urania-1B-19_marine_sediment_group;s__unclassified_g__Urania-1B-19_marine_sediment_group
ASV567	7	0	0	0	0	0	0	0	0	d__Bacteria;k__norank_d__Bacteria;p__Acidobacteriota;c__Subgroup_21;o__norank_c__Subgroup_21;f__norank_c__Subgroup_21;g__norank_c__Subgroup_21;s__uncultured_deep-sea_bacterium_c__Subgroup_21
ASV568	7	0	0	0	0	0	0	0	0	d__Bacteria;k__norank_d__Bacteria;p__unclassified_k__norank_d__Bacteria;c__unclassified_k__norank_d__Bacteria;o__unclassified_k__norank_d__Bacteria;f__unclassified_k__norank_d__Bacteria;g__unclassified_k__norank_d__Bacteria;s__unclassified_k__norank_d__Bacteria
ASV569	7	0	0	0	0	0	0	0	0	d__Bacteria;k__norank_d__Bacteria;p__Proteobacteria;c__Gammaproteobacteria;o__unclassified_c__Gammaproteobacteria;f__unclassified_c__Gammaproteobacteria;g__unclassified_c__Gammaproteobacteria;s__unclassified_c__Gammaproteobacteria
ASV570	7	0	0	0	0	0	0	0	0	d__Bacteria;k__norank_d__Bacteria;p__NB1-j;c__norank_p__NB1-j;o__norank_p__NB1-j;f__norank_p__NB1-j;g__norank_p__NB1-j;s__unclassified_g__norank_p__NB1-j
ASV571	7	0	0	0	0	0	0	0	0	d__Bacteria;k__norank_d__Bacteria;p__NB1-j;c__norank_p__NB1-j;o__norank_p__NB1-j;f__norank_p__NB1-j;g__norank_p__NB1-j;s__unclassified_g__norank_p__NB1-j
ASV572	7	0	0	10	13	0	5	0	0	d__Bacteria;k__norank_d__Bacteria;p__Proteobacteria;c__Alphaproteobacteria;o__unclassified_c__Alphaproteobacteria;f__unclassified_c__Alphaproteobacteria;g__unclassified_c__Alphaproteobacteria;s__unclassified_c__Alphaproteobacteria
ASV573	7	0	0	0	0	0	0	0	0	d__Bacteria;k__norank_d__Bacteria;p__Nitrospirota;c__Nitrospiria;o__Nitrospirales;f__Nitrospiraceae;g__Nitrospira;s__uncultured_deep-sea_bacterium_g__Nitrospira
ASV574	6	0	4	0	0	0	0	6	2	d__Bacteria;k__norank_d__Bacteria;p__Calditrichota;c__Calditrichia;o__Calditrichales;f__Calditrichaceae;g__norank_f__Calditrichaceae;s__uncultured_bacterium_f__Calditrichaceae
ASV575	6	0	0	0	0	0	0	0	0	d__Bacteria;k__norank_d__Bacteria;p__Elusimicrobiota;c__Elusimicrobia;o__Lineage_IV;f__norank_o__Lineage_IV;g__norank_o__Lineage_IV;s__unclassified_g__norank_o__Lineage_IV
ASV576	6	0	0	0	6	9	8	0	0	d__Bacteria;k__norank_d__Bacteria;p__Planctomycetota;c__Planctomycetes;o__norank_c__Planctomycetes;f__norank_c__Planctomycetes;g__norank_c__Planctomycetes;s__uncultured_bacterium_c__Planctomycetes
ASV577	6	0	0	0	0	0	0	0	0	d__Bacteria;k__norank_d__Bacteria;p__Chloroflexi;c__Dehalococcoidia;o__S085;f__norank_o__S085;g__norank_o__S085;s__uncultured_bacterium_o__S085
ASV578	6	0	0	0	0	0	0	0	2	d__Bacteria;k__norank_d__Bacteria;p__Proteobacteria;c__Alphaproteobacteria;o__Caulobacterales;f__Caulobacteraceae;g__Brevundimonas;s__unclassified_g__Brevundimonas
ASV579	6	0	0	0	0	0	0	0	0	d__Bacteria;k__norank_d__Bacteria;p__Proteobacteria;c__Gammaproteobacteria;o__unclassified_c__Gammaproteobacteria;f__unclassified_c__Gammaproteobacteria;g__unclassified_c__Gammaproteobacteria;s__unclassified_c__Gammaproteobacteria
ASV580	6	3	3	0	0	9	12	0	3	d__Bacteria;k__norank_d__Bacteria;p__Planctomycetota;c__vadinHA49;o__norank_c__vadinHA49;f__norank_c__vadinHA49;g__norank_c__vadinHA49;s__uncultured_deep-sea_bacterium_c__vadinHA49
ASV581	6	0	0	0	0	0	0	0	0	d__Bacteria;k__norank_d__Bacteria;p__Planctomycetota;c__vadinHA49;o__norank_c__vadinHA49;f__norank_c__vadinHA49;g__norank_c__vadinHA49;s__uncultured_bacterium_c__vadinHA49
ASV582	6	0	0	0	0	28	5	0	0	d__Bacteria;k__norank_d__Bacteria;p__Bacteroidota;c__Bacteroidia;o__unclassified_c__Bacteroidia;f__unclassified_c__Bacteroidia;g__unclassified_c__Bacteroidia;s__unclassified_c__Bacteroidia
ASV583	6	0	10	0	7	0	18	0	0	d__Bacteria;k__norank_d__Bacteria;p__Hydrogenedentes;c__Hydrogenedentia;o__Hydrogenedentiales;f__Hydrogenedensaceae;g__norank_f__Hydrogenedensaceae;s__unclassified_g__norank_f__Hydrogenedensaceae
ASV584	6	0	5	0	0	20	15	0	0	d__Bacteria;k__norank_d__Bacteria;p__Planctomycetota;c__BD7-11;o__norank_c__BD7-11;f__norank_c__BD7-11;g__norank_c__BD7-11;s__uncultured_bacterium_c__BD7-11
ASV585	6	0	0	0	0	0	0	0	0	d__Bacteria;k__norank_d__Bacteria;p__Chloroflexi;c__Dehalococcoidia;o__SAR202_clade;f__norank_o__SAR202_clade;g__norank_o__SAR202_clade;s__unclassified_g__norank_o__SAR202_clade
ASV586	6	0	0	0	0	0	0	0	0	d__Bacteria;k__norank_d__Bacteria;p__Chloroflexi;c__Dehalococcoidia;o__SAR202_clade;f__norank_o__SAR202_clade;g__norank_o__SAR202_clade;s__unclassified_g__norank_o__SAR202_clade
ASV587	6	34	28	48	27	0	21	42	15	d__Bacteria;k__norank_d__Bacteria;p__Gemmatimonadota;c__Gemmatimonadetes;o__Gemmatimonadales;f__Gemmatimonadaceae;g__norank_f__Gemmatimonadaceae;s__unclassified_g__norank_f__Gemmatimonadaceae
ASV588	6	0	0	0	0	0	0	0	0	d__Bacteria;k__norank_d__Bacteria;p__Elusimicrobiota;c__Lineage_IIc;o__norank_c__Lineage_IIc;f__norank_c__Lineage_IIc;g__norank_c__Lineage_IIc;s__uncultured_bacterium_c__Lineage_IIc
ASV589	6	0	0	0	0	0	0	0	0	d__Bacteria;k__norank_d__Bacteria;p__Actinobacteriota;c__Actinobacteria;o__Corynebacteriales;f__Nocardiaceae;g__Rhodococcus;s__unclassified_g__Rhodococcus
ASV590	6	0	0	0	0	0	0	0	0	d__Bacteria;k__norank_d__Bacteria;p__unclassified_k__norank_d__Bacteria;c__unclassified_k__norank_d__Bacteria;o__unclassified_k__norank_d__Bacteria;f__unclassified_k__norank_d__Bacteria;g__unclassified_k__norank_d__Bacteria;s__unclassified_k__norank_d__Bacteria
ASV591	6	18	0	0	0	0	0	0	0	d__Bacteria;k__norank_d__Bacteria;p__Planctomycetota;c__Phycisphaerae;o__Phycisphaerales;f__Phycisphaeraceae;g__SM1A02;s__unclassified_g__SM1A02
ASV592	6	0	0	0	0	0	0	0	0	d__Bacteria;k__norank_d__Bacteria;p__unclassified_k__norank_d__Bacteria;c__unclassified_k__norank_d__Bacteria;o__unclassified_k__norank_d__Bacteria;f__unclassified_k__norank_d__Bacteria;g__unclassified_k__norank_d__Bacteria;s__unclassified_k__norank_d__Bacteria
ASV593	6	16	7	11	0	0	15	11	4	d__Bacteria;k__norank_d__Bacteria;p__Zixibacteria;c__norank_p__Zixibacteria;o__norank_p__Zixibacteria;f__norank_p__Zixibacteria;g__norank_p__Zixibacteria;s__uncultured_bacterium_p__Zixibacteria
ASV594	6	0	0	0	0	0	0	0	0	d__Bacteria;k__norank_d__Bacteria;p__Bacteroidota;c__Bacteroidia;o__Cytophagales;f__Cyclobacteriaceae;g__norank_f__Cyclobacteriaceae;s__unclassified_g__norank_f__Cyclobacteriaceae
ASV595	6	13	14	7	8	0	10	8	0	d__Bacteria;k__norank_d__Bacteria;p__Latescibacterota;c__Latescibacteria;o__Latescibacterales;f__Latescibacteraceae;g__norank_f__Latescibacteraceae;s__unclassified_g__norank_f__Latescibacteraceae
ASV596	6	0	0	0	0	0	0	0	0	d__Bacteria;k__norank_d__Bacteria;p__Chloroflexi;c__Dehalococcoidia;o__SAR202_clade;f__norank_o__SAR202_clade;g__norank_o__SAR202_clade;s__uncultured_deep-sea_bacterium_o__SAR202_clade
ASV597	6	0	0	0	0	0	0	0	0	d__Bacteria;k__norank_d__Bacteria;p__unclassified_k__norank_d__Bacteria;c__unclassified_k__norank_d__Bacteria;o__unclassified_k__norank_d__Bacteria;f__unclassified_k__norank_d__Bacteria;g__unclassified_k__norank_d__Bacteria;s__unclassified_k__norank_d__Bacteria
ASV598	6	0	0	0	0	0	0	0	0	d__Bacteria;k__norank_d__Bacteria;p__Chloroflexi;c__Dehalococcoidia;o__S085;f__norank_o__S085;g__norank_o__S085;s__uncultured_bacterium_o__S085
ASV599	6	0	0	0	0	0	0	0	0	d__Bacteria;k__norank_d__Bacteria;p__Methylomirabilota;c__Methylomirabilia;o__Methylomirabilales;f__Methylomirabilaceae;g__wb1-A12;s__candidate_division_NC10_bacterium_SPGG6
ASV600	6	0	0	0	0	0	0	0	0	d__Bacteria;k__norank_d__Bacteria;p__Bacteroidota;c__Bacteroidia;o__Cytophagales;f__Cyclobacteriaceae;g__norank_f__Cyclobacteriaceae;s__uncultured_bacterium_f__Cyclobacteriaceae
ASV601	6	0	0	0	0	0	0	0	0	d__Bacteria;k__norank_d__Bacteria;p__Chloroflexi;c__Dehalococcoidia;o__unclassified_c__Dehalococcoidia;f__unclassified_c__Dehalococcoidia;g__unclassified_c__Dehalococcoidia;s__unclassified_c__Dehalococcoidia
ASV602	6	51	56	54	61	48	64	56	85	d__Bacteria;k__norank_d__Bacteria;p__Proteobacteria;c__Alphaproteobacteria;o__Rhodospirillales;f__Magnetospiraceae;g__norank_f__Magnetospiraceae;s__uncultured_Alphaproteobacteria_bacterium_f__Magnetospiraceae
ASV603	6	0	0	0	0	0	0	0	0	d__Bacteria;k__norank_d__Bacteria;p__Proteobacteria;c__Gammaproteobacteria;o__unclassified_c__Gammaproteobacteria;f__unclassified_c__Gammaproteobacteria;g__unclassified_c__Gammaproteobacteria;s__unclassified_c__Gammaproteobacteria
ASV604	6	0	0	0	0	0	0	0	0	d__Bacteria;k__norank_d__Bacteria;p__Chloroflexi;c__Dehalococcoidia;o__SAR202_clade;f__norank_o__SAR202_clade;g__norank_o__SAR202_clade;s__unclassified_g__norank_o__SAR202_clade
ASV605	6	0	27	0	0	0	0	0	0	d__Bacteria;k__norank_d__Bacteria;p__Planctomycetota;c__Phycisphaerae;o__Phycisphaerales;f__Phycisphaeraceae;g__Urania-1B-19_marine_sediment_group;s__unclassified_g__Urania-1B-19_marine_sediment_group
ASV606	6	0	0	0	0	0	0	0	0	d__Bacteria;k__norank_d__Bacteria;p__Chloroflexi;c__Dehalococcoidia;o__SAR202_clade;f__norank_o__SAR202_clade;g__norank_o__SAR202_clade;s__unclassified_g__norank_o__SAR202_clade
ASV607	6	0	0	0	0	0	0	0	0	d__Bacteria;k__norank_d__Bacteria;p__Acidobacteriota;c__AT-s3-28;o__norank_c__AT-s3-28;f__norank_c__AT-s3-28;g__norank_c__AT-s3-28;s__uncultured_bacterium_c__AT-s3-28
ASV608	6	0	0	0	0	0	0	0	0	d__Bacteria;k__norank_d__Bacteria;p__unclassified_k__norank_d__Bacteria;c__unclassified_k__norank_d__Bacteria;o__unclassified_k__norank_d__Bacteria;f__unclassified_k__norank_d__Bacteria;g__unclassified_k__norank_d__Bacteria;s__unclassified_k__norank_d__Bacteria
ASV609	6	0	0	0	0	0	0	0	0	d__Bacteria;k__norank_d__Bacteria;p__unclassified_k__norank_d__Bacteria;c__unclassified_k__norank_d__Bacteria;o__unclassified_k__norank_d__Bacteria;f__unclassified_k__norank_d__Bacteria;g__unclassified_k__norank_d__Bacteria;s__unclassified_k__norank_d__Bacteria
ASV610	6	0	0	0	0	16	0	0	0	d__Bacteria;k__norank_d__Bacteria;p__unclassified_k__norank_d__Bacteria;c__unclassified_k__norank_d__Bacteria;o__unclassified_k__norank_d__Bacteria;f__unclassified_k__norank_d__Bacteria;g__unclassified_k__norank_d__Bacteria;s__unclassified_k__norank_d__Bacteria
ASV611	6	0	0	0	0	0	0	0	0	d__Bacteria;k__norank_d__Bacteria;p__Proteobacteria;c__Alphaproteobacteria;o__AT-s3-44;f__norank_o__AT-s3-44;g__norank_o__AT-s3-44;s__uncultured_Rhodospirillales_bacterium_o__AT-s3-44
ASV612	6	0	0	0	0	0	0	0	0	d__Bacteria;k__norank_d__Bacteria;p__NB1-j;c__norank_p__NB1-j;o__norank_p__NB1-j;f__norank_p__NB1-j;g__norank_p__NB1-j;s__unclassified_g__norank_p__NB1-j
ASV613	6	0	0	0	0	0	0	0	0	d__Bacteria;k__norank_d__Bacteria;p__Patescibacteria;c__Parcubacteria;o__Candidatus_Colwellbacteria;f__norank_o__Candidatus_Colwellbacteria;g__norank_o__Candidatus_Colwellbacteria;s__uncultured_bacterium_o__Candidatus_Colwellbacteria
ASV614	6	0	0	0	0	0	0	0	0	d__Bacteria;k__norank_d__Bacteria;p__Proteobacteria;c__Alphaproteobacteria;o__Rhodobacterales;f__Rhodobacteraceae;g__norank_f__Rhodobacteraceae;s__unclassified_g__norank_f__Rhodobacteraceae
ASV615	6	22	9	13	9	9	0	0	33	d__Bacteria;k__norank_d__Bacteria;p__Proteobacteria;c__Alphaproteobacteria;o__Defluviicoccales;f__norank_o__Defluviicoccales;g__norank_o__Defluviicoccales;s__unclassified_g__norank_o__Defluviicoccales
ASV616	6	0	0	0	0	0	0	0	0	d__Bacteria;k__norank_d__Bacteria;p__Verrucomicrobiota;c__Omnitrophia;o__Omnitrophales;f__Omnitrophaceae;g__Candidatus_Omnitrophus;s__uncultured_bacterium_g__Candidatus_Omnitrophus
ASV617	5	0	0	0	0	0	0	0	0	d__Bacteria;k__norank_d__Bacteria;p__unclassified_k__norank_d__Bacteria;c__unclassified_k__norank_d__Bacteria;o__unclassified_k__norank_d__Bacteria;f__unclassified_k__norank_d__Bacteria;g__unclassified_k__norank_d__Bacteria;s__unclassified_k__norank_d__Bacteria
ASV618	5	5	6	22	0	0	3	6	0	d__Bacteria;k__norank_d__Bacteria;p__Proteobacteria;c__Gammaproteobacteria;o__Granulosicoccales;f__norank_o__Granulosicoccales;g__norank_o__Granulosicoccales;s__uncultured_bacterium_o__Granulosicoccales
ASV619	5	0	0	0	0	0	0	0	0	d__Bacteria;k__norank_d__Bacteria;p__Planctomycetota;c__Pla4_lineage;o__norank_c__Pla4_lineage;f__norank_c__Pla4_lineage;g__norank_c__Pla4_lineage;s__uncultured_bacterium_c__Pla4_lineage
ASV620	5	0	0	0	0	0	0	15	0	d__Bacteria;k__norank_d__Bacteria;p__Bacteroidota;c__Kryptonia;o__Kryptoniales;f__BSV26;g__norank_f__BSV26;s__uncultured_Bacteroidetes_bacterium_f__BSV26
ASV621	5	0	3	0	0	0	0	0	0	d__Bacteria;k__norank_d__Bacteria;p__Planctomycetota;c__vadinHA49;o__norank_c__vadinHA49;f__norank_c__vadinHA49;g__norank_c__vadinHA49;s__unclassified_g__norank_c__vadinHA49
ASV622	5	8	0	0	0	0	0	2	0	d__Bacteria;k__norank_d__Bacteria;p__Sumerlaeota;c__Sumerlaeia;o__norank_c__Sumerlaeia;f__norank_c__Sumerlaeia;g__norank_c__Sumerlaeia;s__uncultured_Candidatus_Sumerlaeota_bacterium
ASV623	5	0	8	0	25	0	0	6	10	d__Bacteria;k__norank_d__Bacteria;p__Nitrospirota;c__Nitrospiria;o__Nitrospirales;f__Nitrospiraceae;g__Nitrospira;s__hydrothermal_vent_metagenome_g__Nitrospira
ASV624	5	2	0	0	0	0	4	0	6	d__Bacteria;k__norank_d__Bacteria;p__Bacteroidota;c__Bacteroidia;o__unclassified_c__Bacteroidia;f__unclassified_c__Bacteroidia;g__unclassified_c__Bacteroidia;s__unclassified_c__Bacteroidia
ASV625	5	0	0	0	0	0	0	0	0	d__Bacteria;k__norank_d__Bacteria;p__Patescibacteria;c__Parcubacteria;o__unclassified_c__Parcubacteria;f__unclassified_c__Parcubacteria;g__unclassified_c__Parcubacteria;s__unclassified_c__Parcubacteria
ASV626	5	0	0	0	0	0	0	0	0	d__Bacteria;k__norank_d__Bacteria;p__Planctomycetota;c__Planctomycetes;o__Pirellulales;f__Pirellulaceae;g__Pir4_lineage;s__uncultured_Vibrio_sp._g__Pir4_lineage
ASV627	5	0	0	0	0	0	0	0	0	d__Bacteria;k__norank_d__Bacteria;p__Planctomycetota;c__OM190;o__norank_c__OM190;f__norank_c__OM190;g__norank_c__OM190;s__uncultured_bacterium_c__OM190
ASV628	5	0	0	0	0	0	0	0	0	d__Bacteria;k__norank_d__Bacteria;p__Proteobacteria;c__Gammaproteobacteria;o__EC3;f__norank_o__EC3;g__norank_o__EC3;s__uncultured_bacterium_o__EC3
ASV629	5	13	14	26	0	6	8	14	17	d__Bacteria;k__norank_d__Bacteria;p__MBNT15;c__norank_p__MBNT15;o__norank_p__MBNT15;f__norank_p__MBNT15;g__norank_p__MBNT15;s__uncultured_sediment_bacterium_p__MBNT15
ASV630	5	0	0	0	0	0	0	0	0	d__Bacteria;k__norank_d__Bacteria;p__Gemmatimonadota;c__Gemmatimonadetes;o__Gemmatimonadales;f__Gemmatimonadaceae;g__norank_f__Gemmatimonadaceae;s__unclassified_g__norank_f__Gemmatimonadaceae
ASV631	5	0	0	0	0	0	0	0	0	d__Bacteria;k__norank_d__Bacteria;p__Chloroflexi;c__Dehalococcoidia;o__SAR202_clade;f__norank_o__SAR202_clade;g__norank_o__SAR202_clade;s__unclassified_g__norank_o__SAR202_clade
ASV632	5	4	0	0	4	0	16	0	0	d__Bacteria;k__norank_d__Bacteria;p__Verrucomicrobiota;c__Omnitrophia;o__Omnitrophales;f__Omnitrophaceae;g__Candidatus_Omnitrophus;s__uncultured_bacterium_g__Candidatus_Omnitrophus
ASV633	5	8	0	2	5	0	2	3	0	d__Bacteria;k__norank_d__Bacteria;p__Acidobacteriota;c__Subgroup_22;o__norank_c__Subgroup_22;f__norank_c__Subgroup_22;g__norank_c__Subgroup_22;s__unclassified_g__norank_c__Subgroup_22
ASV634	5	0	0	0	0	0	0	0	10	d__Bacteria;k__norank_d__Bacteria;p__NB1-j;c__norank_p__NB1-j;o__norank_p__NB1-j;f__norank_p__NB1-j;g__norank_p__NB1-j;s__unclassified_g__norank_p__NB1-j
ASV635	5	3	0	13	7	11	2	10	11	d__Bacteria;k__norank_d__Bacteria;p__Acidobacteriota;c__Thermoanaerobaculia;o__Thermoanaerobaculales;f__Thermoanaerobaculaceae;g__Subgroup_10;s__unclassified_g__Subgroup_10
ASV636	5	0	0	0	0	0	0	0	0	d__Bacteria;k__norank_d__Bacteria;p__Gemmatimonadota;c__BD2-11_terrestrial_group;o__norank_c__BD2-11_terrestrial_group;f__norank_c__BD2-11_terrestrial_group;g__norank_c__BD2-11_terrestrial_group;s__unclassified_g__norank_c__BD2-11_terrestrial_group
ASV637	5	0	0	0	0	12	0	0	0	d__Bacteria;k__norank_d__Bacteria;p__Planctomycetota;c__unclassified_p__Planctomycetota;o__unclassified_p__Planctomycetota;f__unclassified_p__Planctomycetota;g__unclassified_p__Planctomycetota;s__unclassified_p__Planctomycetota
ASV638	5	0	0	0	0	0	0	0	0	d__Bacteria;k__norank_d__Bacteria;p__unclassified_k__norank_d__Bacteria;c__unclassified_k__norank_d__Bacteria;o__unclassified_k__norank_d__Bacteria;f__unclassified_k__norank_d__Bacteria;g__unclassified_k__norank_d__Bacteria;s__unclassified_k__norank_d__Bacteria
ASV639	5	0	0	0	0	0	0	0	0	d__Bacteria;k__norank_d__Bacteria;p__Gemmatimonadota;c__BD2-11_terrestrial_group;o__norank_c__BD2-11_terrestrial_group;f__norank_c__BD2-11_terrestrial_group;g__norank_c__BD2-11_terrestrial_group;s__uncultured_bacterium_c__BD2-11_terrestrial_group
ASV640	5	0	0	0	0	0	0	0	0	d__Bacteria;k__norank_d__Bacteria;p__Proteobacteria;c__Alphaproteobacteria;o__unclassified_c__Alphaproteobacteria;f__unclassified_c__Alphaproteobacteria;g__unclassified_c__Alphaproteobacteria;s__unclassified_c__Alphaproteobacteria
ASV641	5	0	0	0	0	0	0	0	0	d__Bacteria;k__norank_d__Bacteria;p__Proteobacteria;c__Gammaproteobacteria;o__Pseudomonadales;f__Moraxellaceae;g__Alkanindiges;s__unclassified_g__Alkanindiges
ASV642	5	0	0	0	0	0	0	0	0	d__Bacteria;k__norank_d__Bacteria;p__SAR324_cladeMarine_group_B;c__norank_p__SAR324_cladeMarine_group_B;o__norank_p__SAR324_cladeMarine_group_B;f__norank_p__SAR324_cladeMarine_group_B;g__norank_p__SAR324_cladeMarine_group_B;s__unclassified_g__norank_p__SAR324_cladeMarine_group_B
ASV643	5	0	0	0	0	0	0	0	0	d__Bacteria;k__norank_d__Bacteria;p__Patescibacteria;c__unclassified_p__Patescibacteria;o__unclassified_p__Patescibacteria;f__unclassified_p__Patescibacteria;g__unclassified_p__Patescibacteria;s__unclassified_p__Patescibacteria
ASV644	5	0	0	0	0	0	0	0	0	d__Bacteria;k__norank_d__Bacteria;p__Acidobacteriota;c__Thermoanaerobaculia;o__Thermoanaerobaculales;f__Thermoanaerobaculaceae;g__Subgroup_10;s__unclassified_g__Subgroup_10
ASV645	5	8	0	0	0	0	11	0	11	d__Bacteria;k__norank_d__Bacteria;p__Proteobacteria;c__Alphaproteobacteria;o__unclassified_c__Alphaproteobacteria;f__unclassified_c__Alphaproteobacteria;g__unclassified_c__Alphaproteobacteria;s__unclassified_c__Alphaproteobacteria
ASV646	5	0	0	0	0	0	0	0	0	d__Bacteria;k__norank_d__Bacteria;p__Proteobacteria;c__Gammaproteobacteria;o__norank_c__Gammaproteobacteria;f__norank_c__Gammaproteobacteria;g__norank_c__Gammaproteobacteria;s__unclassified_g__norank_c__Gammaproteobacteria
ASV647	5	0	0	0	0	0	8	0	18	d__Bacteria;k__norank_d__Bacteria;p__Proteobacteria;c__Gammaproteobacteria;o__Oceanospirillales;f__Kangiellaceae;g__Aliikangiella;s__unclassified_g__Aliikangiella
ASV648	5	0	0	0	0	0	0	0	0	d__Bacteria;k__norank_d__Bacteria;p__Actinobacteriota;c__Acidimicrobiia;o__Actinomarinales;f__norank_o__Actinomarinales;g__norank_o__Actinomarinales;s__unclassified_g__norank_o__Actinomarinales
ASV649	5	0	0	0	0	0	0	0	0	d__Bacteria;k__norank_d__Bacteria;p__Myxococcota;c__Polyangia;o__Blfdi19;f__norank_o__Blfdi19;g__norank_o__Blfdi19;s__uncultured_bacterium_o__Blfdi19
ASV650	5	0	0	0	0	0	0	0	0	d__Bacteria;k__norank_d__Bacteria;p__Calditrichota;c__Calditrichia;o__Calditrichales;f__Calditrichaceae;g__JdFR-76;s__unclassified_g__JdFR-76
ASV651	5	0	0	0	0	0	0	0	0	d__Bacteria;k__norank_d__Bacteria;p__Proteobacteria;c__Gammaproteobacteria;o__Burkholderiales;f__Nitrosomonadaceae;g__IS-44;s__uncultured_deep-sea_bacterium_g__IS-44
ASV652	5	0	0	0	0	0	0	0	0	d__Bacteria;k__norank_d__Bacteria;p__Actinobacteriota;c__Acidimicrobiia;o__Actinomarinales;f__norank_o__Actinomarinales;g__norank_o__Actinomarinales;s__uncultured_bacterium_o__Actinomarinales
ASV653	5	0	0	0	0	0	0	0	0	d__Bacteria;k__norank_d__Bacteria;p__Planctomycetota;c__Phycisphaerae;o__Phycisphaerales;f__Phycisphaeraceae;g__Urania-1B-19_marine_sediment_group;s__uncultured_Planctomycetales_bacterium_g__Urania-1B-19_marine_sediment_group
ASV654	5	0	0	0	0	0	0	0	0	d__Bacteria;k__norank_d__Bacteria;p__Chloroflexi;c__Dehalococcoidia;o__SAR202_clade;f__norank_o__SAR202_clade;g__norank_o__SAR202_clade;s__unclassified_g__norank_o__SAR202_clade
ASV655	5	0	0	0	0	0	0	0	0	d__Bacteria;k__norank_d__Bacteria;p__Nitrospirota;c__Nitrospiria;o__Nitrospirales;f__Nitrospiraceae;g__Nitrospira;s__uncultured_deep-sea_bacterium_g__Nitrospira
ASV656	5	0	0	0	0	0	0	0	0	d__Bacteria;k__norank_d__Bacteria;p__Proteobacteria;c__Gammaproteobacteria;o__unclassified_c__Gammaproteobacteria;f__unclassified_c__Gammaproteobacteria;g__unclassified_c__Gammaproteobacteria;s__unclassified_c__Gammaproteobacteria
ASV657	5	0	0	0	0	0	0	0	0	d__Bacteria;k__norank_d__Bacteria;p__Patescibacteria;c__Gracilibacteria;o__Candidatus_Peribacteria;f__norank_o__Candidatus_Peribacteria;g__norank_o__Candidatus_Peribacteria;s__uncultured_Microgenomates_group_bacterium_o__Candidatus_Peribacteria
ASV658	5	21	29	0	17	0	0	0	25	d__Bacteria;k__norank_d__Bacteria;p__Nitrospinota;c__Nitrospinia;o__Nitrospinales;f__Nitrospinaceae;g__norank_f__Nitrospinaceae;s__uncultured_deep-sea_bacterium_f__Nitrospinaceae
ASV659	5	0	0	0	0	0	0	0	0	d__Bacteria;k__norank_d__Bacteria;p__Gemmatimonadota;c__Gemmatimonadetes;o__Gemmatimonadales;f__Gemmatimonadaceae;g__norank_f__Gemmatimonadaceae;s__uncultured_deep-sea_bacterium_f__Gemmatimonadaceae
ASV660	5	0	0	0	0	0	7	0	0	d__Bacteria;k__norank_d__Bacteria;p__Hydrogenedentes;c__Hydrogenedentia;o__Hydrogenedentiales;f__Hydrogenedensaceae;g__norank_f__Hydrogenedensaceae;s__unclassified_g__norank_f__Hydrogenedensaceae
ASV661	5	0	0	0	0	0	0	0	0	d__Bacteria;k__norank_d__Bacteria;p__Chloroflexi;c__unclassified_p__Chloroflexi;o__unclassified_p__Chloroflexi;f__unclassified_p__Chloroflexi;g__unclassified_p__Chloroflexi;s__unclassified_p__Chloroflexi
ASV662	5	0	0	0	0	0	0	0	0	d__Bacteria;k__norank_d__Bacteria;p__Patescibacteria;c__Parcubacteria;o__Candidatus_Portnoybacteria;f__norank_o__Candidatus_Portnoybacteria;g__norank_o__Candidatus_Portnoybacteria;s__uncultured_deep-sea_bacterium_o__Candidatus_Portnoybacteria
ASV663	5	0	0	0	0	0	0	0	0	d__Bacteria;k__norank_d__Bacteria;p__Actinobacteriota;c__Acidimicrobiia;o__Actinomarinales;f__norank_o__Actinomarinales;g__norank_o__Actinomarinales;s__unclassified_g__norank_o__Actinomarinales
ASV664	5	0	0	0	0	0	0	0	0	d__Bacteria;k__norank_d__Bacteria;p__Actinobacteriota;c__Actinobacteria;o__Corynebacteriales;f__Nocardiaceae;g__Rhodococcus;s__unclassified_g__Rhodococcus
ASV665	5	20	24	48	20	7	10	50	27	d__Bacteria;k__norank_d__Bacteria;p__Proteobacteria;c__Gammaproteobacteria;o__JTB23;f__norank_o__JTB23;g__norank_o__JTB23;s__uncultured_gamma_proteobacterium_o__JTB23
ASV666	5	0	0	0	0	0	0	0	0	d__Bacteria;k__norank_d__Bacteria;p__Planctomycetota;c__Phycisphaerae;o__Phycisphaerales;f__Phycisphaeraceae;g__Urania-1B-19_marine_sediment_group;s__uncultured_bacterium_g__Urania-1B-19_marine_sediment_group
ASV667	5	0	0	0	0	0	0	0	0	d__Bacteria;k__norank_d__Bacteria;p__Chloroflexi;c__unclassified_p__Chloroflexi;o__unclassified_p__Chloroflexi;f__unclassified_p__Chloroflexi;g__unclassified_p__Chloroflexi;s__unclassified_p__Chloroflexi
ASV668	5	0	0	13	10	4	3	5	12	d__Bacteria;k__norank_d__Bacteria;p__Acidobacteriota;c__Acidobacteriae;o__Subgroup_13;f__norank_o__Subgroup_13;g__norank_o__Subgroup_13;s__uncultured_Acidobacteria_bacterium_o__Subgroup_13
ASV669	5	0	0	0	0	0	0	0	0	d__Bacteria;k__norank_d__Bacteria;p__Gemmatimonadota;c__Gemmatimonadetes;o__Gemmatimonadales;f__Gemmatimonadaceae;g__norank_f__Gemmatimonadaceae;s__uncultured_bacterium_W5-51b
ASV670	4	0	0	0	0	0	0	0	0	d__Bacteria;k__norank_d__Bacteria;p__Chloroflexi;c__Dehalococcoidia;o__SAR202_clade;f__norank_o__SAR202_clade;g__norank_o__SAR202_clade;s__unclassified_g__norank_o__SAR202_clade
ASV671	4	0	0	0	0	0	0	0	0	d__Bacteria;k__norank_d__Bacteria;p__Bacteroidota;c__Bacteroidia;o__Chitinophagales;f__norank_o__Chitinophagales;g__norank_o__Chitinophagales;s__unclassified_g__norank_o__Chitinophagales
ASV672	4	0	0	0	0	0	0	0	6	d__Bacteria;k__norank_d__Bacteria;p__Myxococcota;c__Myxococcia;o__Myxococcales;f__Myxococcaceae;g__P3OB-42;s__uncultured_bacterium_g__P3OB-42
ASV673	4	0	0	0	0	0	0	0	0	d__Bacteria;k__norank_d__Bacteria;p__Planctomycetota;c__OM190;o__norank_c__OM190;f__norank_c__OM190;g__norank_c__OM190;s__uncultured_planctomycete_c__OM190
ASV674	4	0	2	0	0	0	0	0	0	d__Bacteria;k__norank_d__Bacteria;p__Verrucomicrobiota;c__Omnitrophia;o__Omnitrophales;f__norank_o__Omnitrophales;g__norank_o__Omnitrophales;s__uncultured_bacterium_o__Omnitrophales
ASV675	4	49	55	89	26	0	17	39	36	d__Bacteria;k__norank_d__Bacteria;p__Bacteroidota;c__Bacteroidia;o__Flavobacteriales;f__Flavobacteriaceae;g__Ulvibacter;s__uncultured_deep-sea_bacterium_g__Ulvibacter
ASV676	4	0	0	0	0	0	0	0	0	d__Bacteria;k__norank_d__Bacteria;p__Patescibacteria;c__Parcubacteria;o__norank_c__Parcubacteria;f__norank_c__Parcubacteria;g__norank_c__Parcubacteria;s__uncultured_bacterium_c__Parcubacteria
ASV677	4	0	0	0	0	0	0	0	0	d__Bacteria;k__norank_d__Bacteria;p__Patescibacteria;c__ABY1;o__Candidatus_Kerfeldbacteria;f__norank_o__Candidatus_Kerfeldbacteria;g__norank_o__Candidatus_Kerfeldbacteria;s__uncultured_bacterium_o__Candidatus_Kerfeldbacteria
ASV678	4	25	13	9	4	20	8	7	0	d__Bacteria;k__norank_d__Bacteria;p__Latescibacterota;c__Latescibacteria;o__Latescibacterales;f__Latescibacteraceae;g__norank_f__Latescibacteraceae;s__unclassified_g__norank_f__Latescibacteraceae
ASV679	4	0	0	0	0	0	0	0	0	d__Bacteria;k__norank_d__Bacteria;p__Planctomycetota;c__Phycisphaerae;o__S-70;f__norank_o__S-70;g__norank_o__S-70;s__uncultured_bacterium_o__S-70
ASV680	4	0	0	0	0	0	0	0	0	d__Bacteria;k__norank_d__Bacteria;p__unclassified_k__norank_d__Bacteria;c__unclassified_k__norank_d__Bacteria;o__unclassified_k__norank_d__Bacteria;f__unclassified_k__norank_d__Bacteria;g__unclassified_k__norank_d__Bacteria;s__unclassified_k__norank_d__Bacteria
ASV681	4	0	0	0	0	0	0	0	0	d__Bacteria;k__norank_d__Bacteria;p__Dadabacteria;c__Dadabacteriia;o__Dadabacteriales;f__norank_o__Dadabacteriales;g__norank_o__Dadabacteriales;s__uncultured_bacterium_o__Dadabacteriales
ASV682	4	0	0	0	0	0	0	0	0	d__Bacteria;k__norank_d__Bacteria;p__SAR324_cladeMarine_group_B;c__norank_p__SAR324_cladeMarine_group_B;o__norank_p__SAR324_cladeMarine_group_B;f__norank_p__SAR324_cladeMarine_group_B;g__norank_p__SAR324_cladeMarine_group_B;s__uncultured_proteobacterium_p__SAR324_cladeMarine_group_B
ASV683	4	0	0	0	0	0	0	0	0	d__Bacteria;k__norank_d__Bacteria;p__Chloroflexi;c__Dehalococcoidia;o__SAR202_clade;f__norank_o__SAR202_clade;g__norank_o__SAR202_clade;s__unclassified_g__norank_o__SAR202_clade
ASV684	4	0	0	0	0	0	0	0	0	d__Bacteria;k__norank_d__Bacteria;p__Bacteroidota;c__Bacteroidia;o__Sphingobacteriales;f__Lentimicrobiaceae;g__norank_f__Lentimicrobiaceae;s__uncultured_deep-sea_archaeon_f__Lentimicrobiaceae
ASV685	4	0	0	0	0	0	0	0	0	d__Bacteria;k__norank_d__Bacteria;p__unclassified_k__norank_d__Bacteria;c__unclassified_k__norank_d__Bacteria;o__unclassified_k__norank_d__Bacteria;f__unclassified_k__norank_d__Bacteria;g__unclassified_k__norank_d__Bacteria;s__unclassified_k__norank_d__Bacteria
ASV686	4	0	0	0	0	0	0	0	0	d__Bacteria;k__norank_d__Bacteria;p__SAR324_cladeMarine_group_B;c__norank_p__SAR324_cladeMarine_group_B;o__norank_p__SAR324_cladeMarine_group_B;f__norank_p__SAR324_cladeMarine_group_B;g__norank_p__SAR324_cladeMarine_group_B;s__unclassified_g__norank_p__SAR324_cladeMarine_group_B
ASV687	4	0	0	0	0	0	0	0	0	d__Bacteria;k__norank_d__Bacteria;p__Gemmatimonadota;c__BD2-11_terrestrial_group;o__norank_c__BD2-11_terrestrial_group;f__norank_c__BD2-11_terrestrial_group;g__norank_c__BD2-11_terrestrial_group;s__unclassified_g__norank_c__BD2-11_terrestrial_group
ASV688	4	0	0	0	0	0	0	0	0	d__Bacteria;k__norank_d__Bacteria;p__Dependentiae;c__Babeliae;o__Babeliales;f__unclassified_o__Babeliales;g__unclassified_o__Babeliales;s__unclassified_o__Babeliales
ASV689	4	0	0	0	0	0	0	0	0	d__Bacteria;k__norank_d__Bacteria;p__unclassified_k__norank_d__Bacteria;c__unclassified_k__norank_d__Bacteria;o__unclassified_k__norank_d__Bacteria;f__unclassified_k__norank_d__Bacteria;g__unclassified_k__norank_d__Bacteria;s__unclassified_k__norank_d__Bacteria
ASV690	4	0	0	0	0	0	0	0	0	d__Bacteria;k__norank_d__Bacteria;p__Patescibacteria;c__Parcubacteria;o__unclassified_c__Parcubacteria;f__unclassified_c__Parcubacteria;g__unclassified_c__Parcubacteria;s__unclassified_c__Parcubacteria
ASV691	4	0	0	0	0	0	0	0	0	d__Bacteria;k__norank_d__Bacteria;p__Hydrogenedentes;c__Hydrogenedentia;o__Hydrogenedentiales;f__Hydrogenedensaceae;g__norank_f__Hydrogenedensaceae;s__uncultured_deep-sea_bacterium_f__Hydrogenedensaceae
ASV692	4	0	0	0	0	4	0	0	0	d__Bacteria;k__norank_d__Bacteria;p__Actinobacteriota;c__Actinobacteria;o__Corynebacteriales;f__Corynebacteriaceae;g__Lawsonella;s__unclassified_g__Lawsonella
ASV693	4	0	0	0	0	0	0	0	0	d__Bacteria;k__norank_d__Bacteria;p__Bacteroidota;c__Rhodothermia;o__Rhodothermales;f__Rhodothermaceae;g__norank_f__Rhodothermaceae;s__unclassified_g__norank_f__Rhodothermaceae
ASV694	4	25	9	0	0	0	0	7	0	d__Bacteria;k__norank_d__Bacteria;p__Chloroflexi;c__Dehalococcoidia;o__SAR202_clade;f__norank_o__SAR202_clade;g__norank_o__SAR202_clade;s__unclassified_g__norank_o__SAR202_clade
ASV695	4	0	0	0	0	34	16	0	4	d__Bacteria;k__norank_d__Bacteria;p__Sumerlaeota;c__Sumerlaeia;o__Sumerlaeales;f__Sumerlaeaceae;g__Sumerlaea;s__uncultured_bacterium_g__Sumerlaea
ASV696	4	0	0	0	0	0	0	0	0	d__Bacteria;k__norank_d__Bacteria;p__Planctomycetota;c__Phycisphaerae;o__Phycisphaerales;f__Phycisphaeraceae;g__SM1A02;s__uncultured_bacterium_g__SM1A02
ASV697	4	0	0	0	0	0	0	0	0	d__Bacteria;k__norank_d__Bacteria;p__Sumerlaeota;c__Sumerlaeia;o__Sumerlaeales;f__Sumerlaeaceae;g__Sumerlaea;s__unclassified_g__Sumerlaea
ASV698	4	0	0	0	0	0	0	0	0	d__Bacteria;k__norank_d__Bacteria;p__Proteobacteria;c__Alphaproteobacteria;o__unclassified_c__Alphaproteobacteria;f__unclassified_c__Alphaproteobacteria;g__unclassified_c__Alphaproteobacteria;s__unclassified_c__Alphaproteobacteria
ASV699	4	0	0	0	0	0	0	0	0	d__Bacteria;k__norank_d__Bacteria;p__unclassified_k__norank_d__Bacteria;c__unclassified_k__norank_d__Bacteria;o__unclassified_k__norank_d__Bacteria;f__unclassified_k__norank_d__Bacteria;g__unclassified_k__norank_d__Bacteria;s__unclassified_k__norank_d__Bacteria
ASV700	4	0	0	0	0	0	0	0	0	d__Bacteria;k__norank_d__Bacteria;p__Acidobacteriota;c__Acidobacteriae;o__PAUC26f;f__norank_o__PAUC26f;g__norank_o__PAUC26f;s__uncultured_bacterium_o__PAUC26f
ASV701	4	0	0	0	0	0	0	0	0	d__Bacteria;k__norank_d__Bacteria;p__Proteobacteria;c__Alphaproteobacteria;o__Kiloniellales;f__Kiloniellaceae;g__norank_f__Kiloniellaceae;s__marine_sediment_metagenome_f__Kiloniellaceae
ASV702	4	0	0	0	0	0	0	0	0	d__Bacteria;k__norank_d__Bacteria;p__Proteobacteria;c__unclassified_p__Proteobacteria;o__unclassified_p__Proteobacteria;f__unclassified_p__Proteobacteria;g__unclassified_p__Proteobacteria;s__unclassified_p__Proteobacteria
ASV703	4	0	0	0	0	0	0	0	0	d__Bacteria;k__norank_d__Bacteria;p__Chloroflexi;c__JG30-KF-CM66;o__norank_c__JG30-KF-CM66;f__norank_c__JG30-KF-CM66;g__norank_c__JG30-KF-CM66;s__unclassified_g__norank_c__JG30-KF-CM66
ASV704	4	0	0	0	0	0	0	0	0	d__Bacteria;k__norank_d__Bacteria;p__Dependentiae;c__Babeliae;o__Babeliales;f__UBA12409;g__norank_f__UBA12409;s__uncultured_bacterium_f__UBA12409
ASV705	4	0	0	0	0	0	0	0	0	d__Bacteria;k__norank_d__Bacteria;p__Chloroflexi;c__unclassified_p__Chloroflexi;o__unclassified_p__Chloroflexi;f__unclassified_p__Chloroflexi;g__unclassified_p__Chloroflexi;s__unclassified_p__Chloroflexi
ASV706	4	0	0	0	11	0	0	0	0	d__Bacteria;k__norank_d__Bacteria;p__Marinimicrobia_SAR406_clade;c__norank_p__Marinimicrobia_SAR406_clade;o__norank_p__Marinimicrobia_SAR406_clade;f__norank_p__Marinimicrobia_SAR406_clade;g__norank_p__Marinimicrobia_SAR406_clade;s__uncultured_bacterium_p__Marinimicrobia_SAR406_clade
ASV707	4	0	0	0	0	0	0	0	0	d__Bacteria;k__norank_d__Bacteria;p__Patescibacteria;c__Parcubacteria;o__Candidatus_Kaiserbacteria;f__norank_o__Candidatus_Kaiserbacteria;g__norank_o__Candidatus_Kaiserbacteria;s__uncultured_bacterium_o__Candidatus_Kaiserbacteria
ASV708	4	10	19	19	0	0	2	14	5	d__Bacteria;k__norank_d__Bacteria;p__Chloroflexi;c__TK17;o__norank_c__TK17;f__norank_c__TK17;g__norank_c__TK17;s__uncultured_bacterium_c__TK17
ASV709	4	0	0	0	0	0	0	0	0	d__Bacteria;k__norank_d__Bacteria;p__Chloroflexi;c__Dehalococcoidia;o__SAR202_clade;f__norank_o__SAR202_clade;g__norank_o__SAR202_clade;s__uncultured_deep-sea_bacterium_o__SAR202_clade
ASV710	4	0	0	0	0	0	0	0	0	d__Bacteria;k__norank_d__Bacteria;p__Armatimonadota;c__Fimbriimonadia;o__Fimbriimonadales;f__Fimbriimonadaceae;g__norank_f__Fimbriimonadaceae;s__uncultured_bacterium_f__Fimbriimonadaceae
ASV711	4	6	0	0	0	0	0	0	0	d__Bacteria;k__norank_d__Bacteria;p__Planctomycetota;c__Phycisphaerae;o__Phycisphaerales;f__Phycisphaeraceae;g__norank_f__Phycisphaeraceae;s__uncultured_bacterium_f__Phycisphaeraceae
ASV712	4	0	0	0	0	0	0	0	0	d__Bacteria;k__norank_d__Bacteria;p__Actinobacteriota;c__Actinobacteria;o__Propionibacteriales;f__Propionibacteriaceae;g__Cutibacterium;s__unclassified_g__Cutibacterium
ASV713	4	0	0	0	0	0	0	0	0	d__Bacteria;k__norank_d__Bacteria;p__Planctomycetota;c__Phycisphaerae;o__Phycisphaerales;f__Phycisphaeraceae;g__unclassified_f__Phycisphaeraceae;s__unclassified_f__Phycisphaeraceae
ASV714	4	0	0	0	0	0	0	0	0	d__Bacteria;k__norank_d__Bacteria;p__Bacteroidota;c__Rhodothermia;o__Rhodothermales;f__Rhodothermaceae;g__norank_f__Rhodothermaceae;s__unclassified_g__norank_f__Rhodothermaceae
ASV715	4	0	0	0	0	0	0	0	0	d__Bacteria;k__norank_d__Bacteria;p__unclassified_k__norank_d__Bacteria;c__unclassified_k__norank_d__Bacteria;o__unclassified_k__norank_d__Bacteria;f__unclassified_k__norank_d__Bacteria;g__unclassified_k__norank_d__Bacteria;s__unclassified_k__norank_d__Bacteria
ASV716	4	22	0	0	25	23	25	0	0	d__Bacteria;k__norank_d__Bacteria;p__Chloroflexi;c__Dehalococcoidia;o__unclassified_c__Dehalococcoidia;f__unclassified_c__Dehalococcoidia;g__unclassified_c__Dehalococcoidia;s__unclassified_c__Dehalococcoidia
ASV717	4	0	0	0	0	0	0	0	0	d__Bacteria;k__norank_d__Bacteria;p__Myxococcota;c__Myxococcia;o__Myxococcales;f__Myxococcaceae;g__P3OB-42;s__unclassified_g__P3OB-42
ASV718	4	0	0	0	0	0	0	0	0	d__Bacteria;k__norank_d__Bacteria;p__unclassified_k__norank_d__Bacteria;c__unclassified_k__norank_d__Bacteria;o__unclassified_k__norank_d__Bacteria;f__unclassified_k__norank_d__Bacteria;g__unclassified_k__norank_d__Bacteria;s__unclassified_k__norank_d__Bacteria
ASV719	4	0	0	0	0	0	0	0	0	d__Bacteria;k__norank_d__Bacteria;p__Acidobacteriota;c__Thermoanaerobaculia;o__Thermoanaerobaculales;f__Thermoanaerobaculaceae;g__Subgroup_10;s__uncultured_bacterium_g__Subgroup_10
ASV720	4	0	0	0	0	0	0	0	0	d__Bacteria;k__norank_d__Bacteria;p__Proteobacteria;c__Gammaproteobacteria;o__Pseudomonadales;f__Moraxellaceae;g__Acinetobacter;s__unclassified_g__Acinetobacter
ASV721	4	0	0	0	0	0	0	0	0	d__Bacteria;k__norank_d__Bacteria;p__Actinobacteriota;c__Actinobacteria;o__unclassified_c__Actinobacteria;f__unclassified_c__Actinobacteria;g__unclassified_c__Actinobacteria;s__unclassified_c__Actinobacteria
ASV722	4	0	0	0	0	0	0	0	0	d__Bacteria;k__norank_d__Bacteria;p__NB1-j;c__norank_p__NB1-j;o__norank_p__NB1-j;f__norank_p__NB1-j;g__norank_p__NB1-j;s__unclassified_g__norank_p__NB1-j
ASV723	4	0	0	0	0	0	0	0	0	d__Bacteria;k__norank_d__Bacteria;p__Latescibacterota;c__Latescibacteria;o__Latescibacterales;f__Latescibacteraceae;g__norank_f__Latescibacteraceae;s__uncultured_bacterium_f__Latescibacteraceae
ASV724	4	12	7	0	4	9	0	4	0	d__Bacteria;k__norank_d__Bacteria;p__Proteobacteria;c__Alphaproteobacteria;o__Kiloniellales;f__Kiloniellaceae;g__unclassified_f__Kiloniellaceae;s__unclassified_f__Kiloniellaceae
ASV725	4	0	0	0	0	0	0	0	0	d__Bacteria;k__norank_d__Bacteria;p__Nitrospinota;c__Nitrospinia;o__Nitrospinales;f__Nitrospinaceae;g__Nitrospina;s__unclassified_g__Nitrospina
ASV726	4	0	0	0	0	0	0	0	0	d__Bacteria;k__norank_d__Bacteria;p__unclassified_k__norank_d__Bacteria;c__unclassified_k__norank_d__Bacteria;o__unclassified_k__norank_d__Bacteria;f__unclassified_k__norank_d__Bacteria;g__unclassified_k__norank_d__Bacteria;s__unclassified_k__norank_d__Bacteria
ASV727	4	0	0	0	0	0	0	0	0	d__Bacteria;k__norank_d__Bacteria;p__unclassified_k__norank_d__Bacteria;c__unclassified_k__norank_d__Bacteria;o__unclassified_k__norank_d__Bacteria;f__unclassified_k__norank_d__Bacteria;g__unclassified_k__norank_d__Bacteria;s__unclassified_k__norank_d__Bacteria
ASV728	4	0	0	0	9	0	0	13	0	d__Bacteria;k__norank_d__Bacteria;p__Planctomycetota;c__Phycisphaerae;o__Phycisphaerales;f__Phycisphaeraceae;g__Urania-1B-19_marine_sediment_group;s__unclassified_g__Urania-1B-19_marine_sediment_group
ASV729	4	0	0	0	0	0	0	0	0	d__Bacteria;k__norank_d__Bacteria;p__Chloroflexi;c__Anaerolineae;o__unclassified_c__Anaerolineae;f__unclassified_c__Anaerolineae;g__unclassified_c__Anaerolineae;s__unclassified_c__Anaerolineae
ASV730	4	0	0	0	0	0	0	0	0	d__Bacteria;k__norank_d__Bacteria;p__Proteobacteria;c__Gammaproteobacteria;o__unclassified_c__Gammaproteobacteria;f__unclassified_c__Gammaproteobacteria;g__unclassified_c__Gammaproteobacteria;s__unclassified_c__Gammaproteobacteria
ASV731	4	0	0	0	0	4	0	0	0	d__Bacteria;k__norank_d__Bacteria;p__Chloroflexi;c__Dehalococcoidia;o__SAR202_clade;f__norank_o__SAR202_clade;g__norank_o__SAR202_clade;s__unclassified_g__norank_o__SAR202_clade
ASV732	4	0	0	0	0	0	0	0	0	d__Bacteria;k__norank_d__Bacteria;p__Proteobacteria;c__Gammaproteobacteria;o__unclassified_c__Gammaproteobacteria;f__unclassified_c__Gammaproteobacteria;g__unclassified_c__Gammaproteobacteria;s__unclassified_c__Gammaproteobacteria
ASV733	4	0	0	0	0	0	0	0	0	d__Bacteria;k__norank_d__Bacteria;p__Proteobacteria;c__Gammaproteobacteria;o__Cellvibrionales;f__Spongiibacteraceae;g__norank_f__Spongiibacteraceae;s__uncultured_sediment_bacterium_f__Spongiibacteraceae
ASV734	4	0	0	0	0	0	0	0	0	d__Bacteria;k__norank_d__Bacteria;p__unclassified_k__norank_d__Bacteria;c__unclassified_k__norank_d__Bacteria;o__unclassified_k__norank_d__Bacteria;f__unclassified_k__norank_d__Bacteria;g__unclassified_k__norank_d__Bacteria;s__unclassified_k__norank_d__Bacteria
ASV735	4	0	0	0	0	0	0	0	0	d__Bacteria;k__norank_d__Bacteria;p__Chloroflexi;c__JG30-KF-CM66;o__norank_c__JG30-KF-CM66;f__norank_c__JG30-KF-CM66;g__norank_c__JG30-KF-CM66;s__uncultured_bacterium_c__JG30-KF-CM66
ASV736	4	0	0	0	0	0	0	0	0	d__Bacteria;k__norank_d__Bacteria;p__Chloroflexi;c__JG30-KF-CM66;o__norank_c__JG30-KF-CM66;f__norank_c__JG30-KF-CM66;g__norank_c__JG30-KF-CM66;s__uncultured_bacterium_c__JG30-KF-CM66
ASV737	4	0	0	0	0	0	0	0	0	d__Bacteria;k__norank_d__Bacteria;p__Chloroflexi;c__Dehalococcoidia;o__SAR202_clade;f__norank_o__SAR202_clade;g__norank_o__SAR202_clade;s__unclassified_g__norank_o__SAR202_clade
ASV738	4	0	0	0	0	0	0	0	0	d__Bacteria;k__norank_d__Bacteria;p__Chloroflexi;c__Dehalococcoidia;o__S085;f__norank_o__S085;g__norank_o__S085;s__uncultured_bacterium_o__S085
ASV739	4	0	0	0	0	0	0	0	0	d__Bacteria;k__norank_d__Bacteria;p__unclassified_k__norank_d__Bacteria;c__unclassified_k__norank_d__Bacteria;o__unclassified_k__norank_d__Bacteria;f__unclassified_k__norank_d__Bacteria;g__unclassified_k__norank_d__Bacteria;s__unclassified_k__norank_d__Bacteria
ASV740	4	0	0	0	0	0	0	0	0	d__Bacteria;k__norank_d__Bacteria;p__Proteobacteria;c__Gammaproteobacteria;o__Burkholderiales;f__Comamonadaceae;g__Delftia;s__unclassified_g__Delftia
ASV741	4	0	0	0	0	0	0	0	0	d__Bacteria;k__norank_d__Bacteria;p__unclassified_k__norank_d__Bacteria;c__unclassified_k__norank_d__Bacteria;o__unclassified_k__norank_d__Bacteria;f__unclassified_k__norank_d__Bacteria;g__unclassified_k__norank_d__Bacteria;s__unclassified_k__norank_d__Bacteria
ASV742	4	0	0	0	0	0	0	0	0	d__Bacteria;k__norank_d__Bacteria;p__unclassified_k__norank_d__Bacteria;c__unclassified_k__norank_d__Bacteria;o__unclassified_k__norank_d__Bacteria;f__unclassified_k__norank_d__Bacteria;g__unclassified_k__norank_d__Bacteria;s__unclassified_k__norank_d__Bacteria
ASV743	4	0	0	0	0	0	0	0	0	d__Bacteria;k__norank_d__Bacteria;p__Calditrichota;c__Calditrichia;o__Calditrichales;f__Calditrichaceae;g__JdFR-76;s__uncultured_deep-sea_bacterium_g__JdFR-76
ASV744	4	0	0	0	0	0	0	0	0	d__Bacteria;k__norank_d__Bacteria;p__Planctomycetota;c__vadinHA49;o__norank_c__vadinHA49;f__norank_c__vadinHA49;g__norank_c__vadinHA49;s__uncultured_deep-sea_bacterium_c__vadinHA49
ASV745	4	0	0	0	0	0	0	0	0	d__Bacteria;k__norank_d__Bacteria;p__Chloroflexi;c__unclassified_p__Chloroflexi;o__unclassified_p__Chloroflexi;f__unclassified_p__Chloroflexi;g__unclassified_p__Chloroflexi;s__unclassified_p__Chloroflexi
ASV746	4	0	0	0	0	0	0	0	0	d__Bacteria;k__norank_d__Bacteria;p__Zixibacteria;c__norank_p__Zixibacteria;o__norank_p__Zixibacteria;f__norank_p__Zixibacteria;g__norank_p__Zixibacteria;s__uncultured_bacterium_p__Zixibacteria
ASV747	4	0	0	0	0	0	0	0	0	d__Bacteria;k__norank_d__Bacteria;p__Chloroflexi;c__Dehalococcoidia;o__SAR202_clade;f__norank_o__SAR202_clade;g__norank_o__SAR202_clade;s__unclassified_g__norank_o__SAR202_clade
ASV748	4	0	0	0	0	0	0	0	0	d__Bacteria;k__norank_d__Bacteria;p__Gemmatimonadota;c__Gemmatimonadetes;o__Gemmatimonadales;f__Gemmatimonadaceae;g__norank_f__Gemmatimonadaceae;s__uncultured_deep-sea_bacterium_f__Gemmatimonadaceae
ASV749	4	0	0	0	0	0	0	0	0	d__Bacteria;k__norank_d__Bacteria;p__unclassified_k__norank_d__Bacteria;c__unclassified_k__norank_d__Bacteria;o__unclassified_k__norank_d__Bacteria;f__unclassified_k__norank_d__Bacteria;g__unclassified_k__norank_d__Bacteria;s__unclassified_k__norank_d__Bacteria
ASV750	4	0	0	0	0	0	0	0	0	d__Bacteria;k__norank_d__Bacteria;p__Chloroflexi;c__Dehalococcoidia;o__S085;f__norank_o__S085;g__norank_o__S085;s__unclassified_g__norank_o__S085
ASV751	4	0	0	0	0	0	0	0	0	d__Bacteria;k__norank_d__Bacteria;p__Marinimicrobia_SAR406_clade;c__norank_p__Marinimicrobia_SAR406_clade;o__norank_p__Marinimicrobia_SAR406_clade;f__norank_p__Marinimicrobia_SAR406_clade;g__norank_p__Marinimicrobia_SAR406_clade;s__uncultured_bacterium_p__Marinimicrobia_SAR406_clade
ASV752	4	0	0	0	0	6	0	0	0	d__Bacteria;k__norank_d__Bacteria;p__Chloroflexi;c__TK17;o__norank_c__TK17;f__norank_c__TK17;g__norank_c__TK17;s__uncultured_bacterium_c__TK17
ASV753	4	0	0	0	0	0	0	0	0	d__Bacteria;k__norank_d__Bacteria;p__Proteobacteria;c__Alphaproteobacteria;o__unclassified_c__Alphaproteobacteria;f__unclassified_c__Alphaproteobacteria;g__unclassified_c__Alphaproteobacteria;s__unclassified_c__Alphaproteobacteria
ASV754	4	0	0	0	0	0	0	0	0	d__Bacteria;k__norank_d__Bacteria;p__Gemmatimonadota;c__BD2-11_terrestrial_group;o__norank_c__BD2-11_terrestrial_group;f__norank_c__BD2-11_terrestrial_group;g__norank_c__BD2-11_terrestrial_group;s__unclassified_g__norank_c__BD2-11_terrestrial_group
ASV755	4	0	6	14	0	0	0	0	0	d__Bacteria;k__norank_d__Bacteria;p__Acidobacteriota;c__Thermoanaerobaculia;o__Thermoanaerobaculales;f__Thermoanaerobaculaceae;g__Subgroup_10;s__unclassified_g__Subgroup_10
ASV756	4	0	0	0	0	0	3	0	0	d__Bacteria;k__norank_d__Bacteria;p__Proteobacteria;c__Gammaproteobacteria;o__Pseudomonadales;f__Moraxellaceae;g__Acinetobacter;s__unclassified_g__Acinetobacter
ASV757	4	0	0	0	0	0	0	0	0	d__Bacteria;k__norank_d__Bacteria;p__Proteobacteria;c__Alphaproteobacteria;o__Sphingomonadales;f__Sphingomonadaceae;g__unclassified_f__Sphingomonadaceae;s__unclassified_f__Sphingomonadaceae
ASV758	4	0	0	0	0	0	0	0	0	d__Bacteria;k__norank_d__Bacteria;p__Proteobacteria;c__unclassified_p__Proteobacteria;o__unclassified_p__Proteobacteria;f__unclassified_p__Proteobacteria;g__unclassified_p__Proteobacteria;s__unclassified_p__Proteobacteria
ASV759	4	5	9	6	7	0	2	0	5	d__Bacteria;k__norank_d__Bacteria;p__Proteobacteria;c__Alphaproteobacteria;o__Defluviicoccales;f__norank_o__Defluviicoccales;g__norank_o__Defluviicoccales;s__unclassified_g__norank_o__Defluviicoccales
ASV760	4	0	0	0	0	0	0	0	0	d__Bacteria;k__norank_d__Bacteria;p__Proteobacteria;c__Gammaproteobacteria;o__Burkholderiales;f__Burkholderiaceae;g__Ralstonia;s__unclassified_g__Ralstonia
ASV761	4	0	0	0	0	0	0	0	0	d__Bacteria;k__norank_d__Bacteria;p__Calditrichota;c__Calditrichia;o__Calditrichales;f__Calditrichaceae;g__JdFR-76;s__uncultured_bacterium_g__JdFR-76
ASV762	4	0	0	0	0	0	0	0	0	d__Bacteria;k__norank_d__Bacteria;p__Proteobacteria;c__Gammaproteobacteria;o__Gammaproteobacteria_Incertae_Sedis;f__unclassified_o__Gammaproteobacteria_Incertae_Sedis;g__norank_f__unclassified_o__Gammaproteobacteria_Incertae_Sedis;s__unclassified_g__norank_f__unclassified_o__Gammaproteobacteria_Incertae_Sedis
ASV763	4	0	6	5	8	0	4	0	6	d__Bacteria;k__norank_d__Bacteria;p__Bacteroidota;c__Bacteroidia;o__Cytophagales;f__Cyclobacteriaceae;g__norank_f__Cyclobacteriaceae;s__unclassified_g__norank_f__Cyclobacteriaceae
ASV764	4	0	0	0	0	0	0	0	0	d__Bacteria;k__norank_d__Bacteria;p__Chloroflexi;c__Dehalococcoidia;o__S085;f__norank_o__S085;g__norank_o__S085;s__uncultured_bacterium_o__S085
ASV765	4	0	0	0	0	0	0	0	0	d__Bacteria;k__norank_d__Bacteria;p__Chloroflexi;c__Dehalococcoidia;o__SAR202_clade;f__norank_o__SAR202_clade;g__norank_o__SAR202_clade;s__uncultured_deep-sea_bacterium_o__SAR202_clade
ASV766	3	0	0	0	0	0	0	0	0	d__Bacteria;k__norank_d__Bacteria;p__Patescibacteria;c__Parcubacteria;o__unclassified_c__Parcubacteria;f__unclassified_c__Parcubacteria;g__unclassified_c__Parcubacteria;s__unclassified_c__Parcubacteria
ASV767	3	0	0	0	2	0	0	0	0	d__Bacteria;k__norank_d__Bacteria;p__Planctomycetota;c__unclassified_p__Planctomycetota;o__unclassified_p__Planctomycetota;f__unclassified_p__Planctomycetota;g__unclassified_p__Planctomycetota;s__unclassified_p__Planctomycetota
ASV768	3	0	0	0	0	0	0	0	5	d__Bacteria;k__norank_d__Bacteria;p__Verrucomicrobiota;c__Chlamydiae;o__Chlamydiales;f__unclassified_o__Chlamydiales;g__unclassified_o__Chlamydiales;s__unclassified_o__Chlamydiales
ASV769	3	4	0	0	3	0	0	0	6	d__Bacteria;k__norank_d__Bacteria;p__Verrucomicrobiota;c__Kiritimatiellae;o__WCHB1-41;f__norank_o__WCHB1-41;g__norank_o__WCHB1-41;s__uncultured_Verrucomicrobia_bacterium_o__WCHB1-41
ASV770	3	0	0	0	0	0	0	0	0	d__Bacteria;k__norank_d__Bacteria;p__unclassified_k__norank_d__Bacteria;c__unclassified_k__norank_d__Bacteria;o__unclassified_k__norank_d__Bacteria;f__unclassified_k__norank_d__Bacteria;g__unclassified_k__norank_d__Bacteria;s__unclassified_k__norank_d__Bacteria
ASV771	3	0	0	0	0	0	0	0	0	d__Bacteria;k__norank_d__Bacteria;p__Proteobacteria;c__Alphaproteobacteria;o__unclassified_c__Alphaproteobacteria;f__unclassified_c__Alphaproteobacteria;g__unclassified_c__Alphaproteobacteria;s__unclassified_c__Alphaproteobacteria
ASV772	3	0	0	0	0	0	0	0	0	d__Bacteria;k__norank_d__Bacteria;p__Planctomycetota;c__Phycisphaerae;o__Phycisphaerales;f__Phycisphaeraceae;g__SM1A02;s__unclassified_g__SM1A02
ASV773	3	10	6	8	0	0	0	0	0	d__Bacteria;k__norank_d__Bacteria;p__unclassified_k__norank_d__Bacteria;c__unclassified_k__norank_d__Bacteria;o__unclassified_k__norank_d__Bacteria;f__unclassified_k__norank_d__Bacteria;g__unclassified_k__norank_d__Bacteria;s__unclassified_k__norank_d__Bacteria
ASV774	3	0	0	0	0	0	0	0	0	d__Bacteria;k__norank_d__Bacteria;p__Planctomycetota;c__Phycisphaerae;o__Phycisphaerales;f__Phycisphaeraceae;g__Urania-1B-19_marine_sediment_group;s__uncultured_deep-sea_bacterium_g__Urania-1B-19_marine_sediment_group
ASV775	3	0	0	0	0	0	0	0	0	d__Bacteria;k__norank_d__Bacteria;p__Patescibacteria;c__Parcubacteria;o__Candidatus_Yanofskybacteria;f__norank_o__Candidatus_Yanofskybacteria;g__norank_o__Candidatus_Yanofskybacteria;s__uncultured_bacterium_o__Candidatus_Yanofskybacteria
ASV776	3	0	0	0	0	0	0	0	0	d__Bacteria;k__norank_d__Bacteria;p__Patescibacteria;c__unclassified_p__Patescibacteria;o__unclassified_p__Patescibacteria;f__unclassified_p__Patescibacteria;g__unclassified_p__Patescibacteria;s__unclassified_p__Patescibacteria
ASV777	3	0	0	0	0	0	0	0	0	d__Bacteria;k__norank_d__Bacteria;p__Myxococcota;c__Polyangia;o__Polyangiales;f__Eel-36e1D6;g__norank_f__Eel-36e1D6;s__uncultured_delta_proteobacterium_f__Eel-36e1D6
ASV778	3	0	0	0	0	0	0	0	0	d__Bacteria;k__norank_d__Bacteria;p__Bacteroidota;c__Bacteroidia;o__Flavobacteriales;f__Flavobacteriaceae;g__Aquibacter;s__unclassified_g__Aquibacter
ASV779	3	0	0	0	0	0	0	0	0	d__Bacteria;k__norank_d__Bacteria;p__Patescibacteria;c__ABY1;o__Candidatus_Kuenenbacteria;f__norank_o__Candidatus_Kuenenbacteria;g__norank_o__Candidatus_Kuenenbacteria;s__uncultured_deep-sea_bacterium_o__Candidatus_Kuenenbacteria
ASV780	3	0	0	0	0	0	0	0	0	d__Bacteria;k__norank_d__Bacteria;p__Planctomycetota;c__Planctomycetes;o__Planctomycetales;f__norank_o__Planctomycetales;g__norank_o__Planctomycetales;s__uncultured_bacterium_o__Planctomycetales
ASV781	3	0	0	0	0	0	0	0	0	d__Bacteria;k__norank_d__Bacteria;p__Verrucomicrobiota;c__Lentisphaeria;o__Victivallales;f__Arctic95B-14;g__norank_f__Arctic95B-14;s__unclassified_g__norank_f__Arctic95B-14
ASV782	3	0	0	0	0	0	0	0	0	d__Bacteria;k__norank_d__Bacteria;p__Planctomycetota;c__Phycisphaerae;o__CCM11a;f__norank_o__CCM11a;g__norank_o__CCM11a;s__uncultured_bacterium_o__CCM11a
ASV783	3	0	0	0	0	0	0	0	0	d__Bacteria;k__norank_d__Bacteria;p__Planctomycetota;c__Phycisphaerae;o__Phycisphaerales;f__Phycisphaeraceae;g__Urania-1B-19_marine_sediment_group;s__uncultured_Planctomycetales_bacterium_g__Urania-1B-19_marine_sediment_group
ASV784	3	0	0	0	0	0	0	0	0	d__Bacteria;k__norank_d__Bacteria;p__unclassified_k__norank_d__Bacteria;c__unclassified_k__norank_d__Bacteria;o__unclassified_k__norank_d__Bacteria;f__unclassified_k__norank_d__Bacteria;g__unclassified_k__norank_d__Bacteria;s__unclassified_k__norank_d__Bacteria
ASV785	3	0	0	0	0	0	0	2	0	d__Bacteria;k__norank_d__Bacteria;p__Verrucomicrobiota;c__Omnitrophia;o__Omnitrophales;f__Omnitrophaceae;g__Candidatus_Omnitrophus;s__uncultured_bacterium_g__Candidatus_Omnitrophus
ASV786	3	0	0	0	0	0	0	0	0	d__Bacteria;k__norank_d__Bacteria;p__unclassified_k__norank_d__Bacteria;c__unclassified_k__norank_d__Bacteria;o__unclassified_k__norank_d__Bacteria;f__unclassified_k__norank_d__Bacteria;g__unclassified_k__norank_d__Bacteria;s__unclassified_k__norank_d__Bacteria
ASV787	3	0	0	0	0	0	0	0	0	d__Bacteria;k__norank_d__Bacteria;p__Patescibacteria;c__Parcubacteria;o__Candidatus_Kaiserbacteria;f__norank_o__Candidatus_Kaiserbacteria;g__norank_o__Candidatus_Kaiserbacteria;s__uncultured_bacterium_o__Candidatus_Kaiserbacteria
ASV788	3	0	0	0	0	0	0	0	0	d__Bacteria;k__norank_d__Bacteria;p__unclassified_k__norank_d__Bacteria;c__unclassified_k__norank_d__Bacteria;o__unclassified_k__norank_d__Bacteria;f__unclassified_k__norank_d__Bacteria;g__unclassified_k__norank_d__Bacteria;s__unclassified_k__norank_d__Bacteria
ASV789	3	0	0	0	0	0	0	0	0	d__Bacteria;k__norank_d__Bacteria;p__Proteobacteria;c__Gammaproteobacteria;o__unclassified_c__Gammaproteobacteria;f__unclassified_c__Gammaproteobacteria;g__unclassified_c__Gammaproteobacteria;s__unclassified_c__Gammaproteobacteria
ASV790	3	18	15	14	0	0	0	14	10	d__Bacteria;k__norank_d__Bacteria;p__Acidobacteriota;c__Subgroup_21;o__norank_c__Subgroup_21;f__norank_c__Subgroup_21;g__norank_c__Subgroup_21;s__uncultured_bacterium_c__Subgroup_21
ASV791	3	0	0	0	0	0	0	0	0	d__Bacteria;k__norank_d__Bacteria;p__Patescibacteria;c__Parcubacteria;o__norank_c__Parcubacteria;f__norank_c__Parcubacteria;g__norank_c__Parcubacteria;s__uncultured_bacterium_c__Parcubacteria
ASV792	3	0	0	0	0	0	0	0	0	d__Bacteria;k__norank_d__Bacteria;p__Proteobacteria;c__Gammaproteobacteria;o__unclassified_c__Gammaproteobacteria;f__unclassified_c__Gammaproteobacteria;g__unclassified_c__Gammaproteobacteria;s__unclassified_c__Gammaproteobacteria
ASV793	3	0	0	0	0	0	0	0	0	d__Bacteria;k__norank_d__Bacteria;p__unclassified_k__norank_d__Bacteria;c__unclassified_k__norank_d__Bacteria;o__unclassified_k__norank_d__Bacteria;f__unclassified_k__norank_d__Bacteria;g__unclassified_k__norank_d__Bacteria;s__unclassified_k__norank_d__Bacteria
ASV794	3	0	0	0	0	0	0	0	0	d__Bacteria;k__norank_d__Bacteria;p__Proteobacteria;c__Alphaproteobacteria;o__unclassified_c__Alphaproteobacteria;f__unclassified_c__Alphaproteobacteria;g__unclassified_c__Alphaproteobacteria;s__unclassified_c__Alphaproteobacteria
ASV795	3	0	0	0	0	0	0	0	0	d__Bacteria;k__norank_d__Bacteria;p__Patescibacteria;c__Gracilibacteria;o__Candidatus_Peribacteria;f__norank_o__Candidatus_Peribacteria;g__norank_o__Candidatus_Peribacteria;s__unclassified_g__norank_o__Candidatus_Peribacteria
ASV796	3	0	0	0	0	0	0	0	0	d__Bacteria;k__norank_d__Bacteria;p__Dadabacteria;c__Dadabacteriia;o__Dadabacteriales;f__norank_o__Dadabacteriales;g__norank_o__Dadabacteriales;s__unclassified_g__norank_o__Dadabacteriales
ASV797	3	0	0	0	0	0	0	0	0	d__Bacteria;k__norank_d__Bacteria;p__Verrucomicrobiota;c__Chlamydiae;o__Chlamydiales;f__unclassified_o__Chlamydiales;g__unclassified_o__Chlamydiales;s__unclassified_o__Chlamydiales
ASV798	3	0	0	0	0	0	0	0	0	d__Bacteria;k__norank_d__Bacteria;p__Proteobacteria;c__Gammaproteobacteria;o__unclassified_c__Gammaproteobacteria;f__unclassified_c__Gammaproteobacteria;g__unclassified_c__Gammaproteobacteria;s__unclassified_c__Gammaproteobacteria
ASV799	3	0	0	0	0	0	0	0	27	d__Bacteria;k__norank_d__Bacteria;p__Chloroflexi;c__Dehalococcoidia;o__SAR202_clade;f__norank_o__SAR202_clade;g__norank_o__SAR202_clade;s__unclassified_g__norank_o__SAR202_clade
ASV800	3	0	0	0	0	0	0	0	4	d__Bacteria;k__norank_d__Bacteria;p__Firmicutes;c__Bacilli;o__Bacillales;f__Planococcaceae;g__Jeotgalibacillus;s__unclassified_g__Jeotgalibacillus
ASV801	3	0	0	0	0	0	0	0	0	d__Bacteria;k__norank_d__Bacteria;p__Planctomycetota;c__vadinHA49;o__norank_c__vadinHA49;f__norank_c__vadinHA49;g__norank_c__vadinHA49;s__unclassified_g__norank_c__vadinHA49
ASV802	3	0	0	0	0	0	0	0	0	d__Bacteria;k__norank_d__Bacteria;p__Sumerlaeota;c__Sumerlaeia;o__norank_c__Sumerlaeia;f__norank_c__Sumerlaeia;g__norank_c__Sumerlaeia;s__uncultured_organism_c__Sumerlaeia
ASV803	3	0	0	0	0	0	0	0	0	d__Bacteria;k__norank_d__Bacteria;p__Elusimicrobiota;c__Lineage_IIc;o__norank_c__Lineage_IIc;f__norank_c__Lineage_IIc;g__norank_c__Lineage_IIc;s__uncultured_bacterium_c__Lineage_IIc
ASV804	3	0	0	0	0	0	0	0	0	d__Bacteria;k__norank_d__Bacteria;p__Latescibacterota;c__norank_p__Latescibacterota;o__norank_p__Latescibacterota;f__norank_p__Latescibacterota;g__norank_p__Latescibacterota;s__unclassified_g__norank_p__Latescibacterota
ASV805	3	5	0	0	4	0	9	0	2	d__Bacteria;k__norank_d__Bacteria;p__Verrucomicrobiota;c__Omnitrophia;o__Omnitrophales;f__Omnitrophaceae;g__Candidatus_Omnitrophus;s__uncultured_bacterium_g__Candidatus_Omnitrophus
ASV806	3	0	0	0	0	0	0	0	0	d__Bacteria;k__norank_d__Bacteria;p__unclassified_k__norank_d__Bacteria;c__unclassified_k__norank_d__Bacteria;o__unclassified_k__norank_d__Bacteria;f__unclassified_k__norank_d__Bacteria;g__unclassified_k__norank_d__Bacteria;s__unclassified_k__norank_d__Bacteria
ASV807	3	0	0	0	0	0	0	0	0	d__Bacteria;k__norank_d__Bacteria;p__unclassified_k__norank_d__Bacteria;c__unclassified_k__norank_d__Bacteria;o__unclassified_k__norank_d__Bacteria;f__unclassified_k__norank_d__Bacteria;g__unclassified_k__norank_d__Bacteria;s__unclassified_k__norank_d__Bacteria
ASV808	3	0	0	0	0	0	0	0	0	d__Bacteria;k__norank_d__Bacteria;p__Planctomycetota;c__Phycisphaerae;o__Phycisphaerales;f__Phycisphaeraceae;g__Urania-1B-19_marine_sediment_group;s__unclassified_g__Urania-1B-19_marine_sediment_group
ASV809	3	0	0	0	0	0	0	0	0	d__Bacteria;k__norank_d__Bacteria;p__Planctomycetota;c__Planctomycetes;o__Pirellulales;f__Pirellulaceae;g__Pir4_lineage;s__unclassified_g__Pir4_lineage
ASV810	3	0	0	0	0	0	0	0	0	d__Bacteria;k__norank_d__Bacteria;p__Verrucomicrobiota;c__Chlamydiae;o__Chlamydiales;f__unclassified_o__Chlamydiales;g__unclassified_o__Chlamydiales;s__unclassified_o__Chlamydiales
ASV811	3	0	0	0	0	0	0	0	0	d__Bacteria;k__norank_d__Bacteria;p__Dependentiae;c__Babeliae;o__Babeliales;f__norank_o__Babeliales;g__norank_o__Babeliales;s__uncultured_bacterium_o__Babeliales
ASV812	3	0	0	0	0	0	0	0	0	d__Bacteria;k__norank_d__Bacteria;p__Gemmatimonadota;c__BD2-11_terrestrial_group;o__norank_c__BD2-11_terrestrial_group;f__norank_c__BD2-11_terrestrial_group;g__norank_c__BD2-11_terrestrial_group;s__uncultured_bacterium_c__BD2-11_terrestrial_group
ASV813	3	0	0	0	0	0	0	0	0	d__Bacteria;k__norank_d__Bacteria;p__Proteobacteria;c__Gammaproteobacteria;o__unclassified_c__Gammaproteobacteria;f__unclassified_c__Gammaproteobacteria;g__unclassified_c__Gammaproteobacteria;s__unclassified_c__Gammaproteobacteria
ASV814	3	0	12	3	2	0	0	0	0	d__Bacteria;k__norank_d__Bacteria;p__Dependentiae;c__Babeliae;o__Babeliales;f__Vermiphilaceae;g__norank_f__Vermiphilaceae;s__uncultured_bacterium_f__Vermiphilaceae
ASV815	3	0	0	0	0	0	0	0	0	d__Bacteria;k__norank_d__Bacteria;p__unclassified_k__norank_d__Bacteria;c__unclassified_k__norank_d__Bacteria;o__unclassified_k__norank_d__Bacteria;f__unclassified_k__norank_d__Bacteria;g__unclassified_k__norank_d__Bacteria;s__unclassified_k__norank_d__Bacteria
ASV816	3	0	0	0	0	0	0	0	7	d__Bacteria;k__norank_d__Bacteria;p__Myxococcota;c__Polyangia;o__Nannocystales;f__Nannocystaceae;g__Nannocystis;s__unclassified_g__Nannocystis
ASV817	3	0	0	0	0	0	0	0	0	d__Bacteria;k__norank_d__Bacteria;p__Gemmatimonadota;c__BD2-11_terrestrial_group;o__norank_c__BD2-11_terrestrial_group;f__norank_c__BD2-11_terrestrial_group;g__norank_c__BD2-11_terrestrial_group;s__unclassified_g__norank_c__BD2-11_terrestrial_group
ASV818	3	0	0	0	0	0	0	0	0	d__Bacteria;k__norank_d__Bacteria;p__unclassified_k__norank_d__Bacteria;c__unclassified_k__norank_d__Bacteria;o__unclassified_k__norank_d__Bacteria;f__unclassified_k__norank_d__Bacteria;g__unclassified_k__norank_d__Bacteria;s__unclassified_k__norank_d__Bacteria
ASV819	3	0	0	0	0	0	0	0	0	d__Bacteria;k__norank_d__Bacteria;p__unclassified_k__norank_d__Bacteria;c__unclassified_k__norank_d__Bacteria;o__unclassified_k__norank_d__Bacteria;f__unclassified_k__norank_d__Bacteria;g__unclassified_k__norank_d__Bacteria;s__unclassified_k__norank_d__Bacteria
ASV820	3	0	0	0	0	0	0	0	0	d__Bacteria;k__norank_d__Bacteria;p__Actinobacteriota;c__Acidimicrobiia;o__Actinomarinales;f__norank_o__Actinomarinales;g__norank_o__Actinomarinales;s__unclassified_g__norank_o__Actinomarinales
ASV821	3	0	0	0	0	0	0	0	0	d__Bacteria;k__norank_d__Bacteria;p__Gemmatimonadota;c__Gemmatimonadetes;o__Gemmatimonadales;f__Gemmatimonadaceae;g__norank_f__Gemmatimonadaceae;s__uncultured_deep-sea_bacterium_f__Gemmatimonadaceae
ASV822	3	0	0	0	0	0	0	0	0	d__Bacteria;k__norank_d__Bacteria;p__Proteobacteria;c__Gammaproteobacteria;o__norank_c__Gammaproteobacteria;f__norank_c__Gammaproteobacteria;g__norank_c__Gammaproteobacteria;s__unclassified_g__norank_c__Gammaproteobacteria
ASV823	3	0	0	0	0	0	0	0	0	d__Bacteria;k__norank_d__Bacteria;p__Chloroflexi;c__JG30-KF-CM66;o__norank_c__JG30-KF-CM66;f__norank_c__JG30-KF-CM66;g__norank_c__JG30-KF-CM66;s__uncultured_bacterium_c__JG30-KF-CM66
ASV824	3	0	0	0	0	0	0	0	0	d__Bacteria;k__norank_d__Bacteria;p__Planctomycetota;c__Pla3_lineage;o__norank_c__Pla3_lineage;f__norank_c__Pla3_lineage;g__norank_c__Pla3_lineage;s__uncultured_bacterium_c__Pla3_lineage
ASV825	3	0	0	0	0	0	0	0	0	d__Bacteria;k__norank_d__Bacteria;p__unclassified_k__norank_d__Bacteria;c__unclassified_k__norank_d__Bacteria;o__unclassified_k__norank_d__Bacteria;f__unclassified_k__norank_d__Bacteria;g__unclassified_k__norank_d__Bacteria;s__unclassified_k__norank_d__Bacteria
ASV826	3	0	0	0	0	0	0	0	0	d__Bacteria;k__norank_d__Bacteria;p__Chloroflexi;c__JG30-KF-CM66;o__norank_c__JG30-KF-CM66;f__norank_c__JG30-KF-CM66;g__norank_c__JG30-KF-CM66;s__unclassified_g__norank_c__JG30-KF-CM66
ASV827	3	0	0	0	0	0	0	0	0	d__Bacteria;k__norank_d__Bacteria;p__unclassified_k__norank_d__Bacteria;c__unclassified_k__norank_d__Bacteria;o__unclassified_k__norank_d__Bacteria;f__unclassified_k__norank_d__Bacteria;g__unclassified_k__norank_d__Bacteria;s__unclassified_k__norank_d__Bacteria
ASV828	3	0	0	0	0	0	0	0	0	d__Bacteria;k__norank_d__Bacteria;p__unclassified_k__norank_d__Bacteria;c__unclassified_k__norank_d__Bacteria;o__unclassified_k__norank_d__Bacteria;f__unclassified_k__norank_d__Bacteria;g__unclassified_k__norank_d__Bacteria;s__unclassified_k__norank_d__Bacteria
ASV829	3	0	0	0	0	0	0	0	0	d__Bacteria;k__norank_d__Bacteria;p__Proteobacteria;c__Gammaproteobacteria;o__unclassified_c__Gammaproteobacteria;f__unclassified_c__Gammaproteobacteria;g__unclassified_c__Gammaproteobacteria;s__unclassified_c__Gammaproteobacteria
ASV830	3	0	0	0	0	0	0	0	0	d__Bacteria;k__norank_d__Bacteria;p__unclassified_k__norank_d__Bacteria;c__unclassified_k__norank_d__Bacteria;o__unclassified_k__norank_d__Bacteria;f__unclassified_k__norank_d__Bacteria;g__unclassified_k__norank_d__Bacteria;s__unclassified_k__norank_d__Bacteria
ASV831	3	0	0	0	0	0	0	0	5	d__Bacteria;k__norank_d__Bacteria;p__Acidobacteriota;c__Thermoanaerobaculia;o__Thermoanaerobaculales;f__Thermoanaerobaculaceae;g__Subgroup_10;s__uncultured_bacterium_g__Subgroup_10
ASV832	3	0	0	0	0	0	0	0	0	d__Bacteria;k__norank_d__Bacteria;p__Planctomycetota;c__vadinHA49;o__norank_c__vadinHA49;f__norank_c__vadinHA49;g__norank_c__vadinHA49;s__unclassified_g__norank_c__vadinHA49
ASV833	3	0	0	0	0	0	0	0	0	d__Bacteria;k__norank_d__Bacteria;p__unclassified_k__norank_d__Bacteria;c__unclassified_k__norank_d__Bacteria;o__unclassified_k__norank_d__Bacteria;f__unclassified_k__norank_d__Bacteria;g__unclassified_k__norank_d__Bacteria;s__unclassified_k__norank_d__Bacteria
ASV834	3	0	0	0	0	0	0	0	0	d__Bacteria;k__norank_d__Bacteria;p__unclassified_k__norank_d__Bacteria;c__unclassified_k__norank_d__Bacteria;o__unclassified_k__norank_d__Bacteria;f__unclassified_k__norank_d__Bacteria;g__unclassified_k__norank_d__Bacteria;s__unclassified_k__norank_d__Bacteria
ASV835	3	0	0	0	0	0	0	0	0	d__Bacteria;k__norank_d__Bacteria;p__SAR324_cladeMarine_group_B;c__norank_p__SAR324_cladeMarine_group_B;o__norank_p__SAR324_cladeMarine_group_B;f__norank_p__SAR324_cladeMarine_group_B;g__norank_p__SAR324_cladeMarine_group_B;s__unclassified_g__norank_p__SAR324_cladeMarine_group_B
ASV836	3	0	0	0	0	0	0	0	0	d__Bacteria;k__norank_d__Bacteria;p__Chloroflexi;c__Dehalococcoidia;o__SAR202_clade;f__norank_o__SAR202_clade;g__norank_o__SAR202_clade;s__unclassified_g__norank_o__SAR202_clade
ASV837	3	0	0	0	0	0	0	0	0	d__Bacteria;k__norank_d__Bacteria;p__Bacteroidota;c__Rhodothermia;o__Rhodothermales;f__Rhodothermaceae;g__norank_f__Rhodothermaceae;s__uncultured_bacterium_f__Rhodothermaceae
ASV838	3	0	0	0	0	0	0	0	0	d__Bacteria;k__norank_d__Bacteria;p__Proteobacteria;c__Gammaproteobacteria;o__unclassified_c__Gammaproteobacteria;f__unclassified_c__Gammaproteobacteria;g__unclassified_c__Gammaproteobacteria;s__unclassified_c__Gammaproteobacteria
ASV839	3	0	0	0	0	0	0	0	0	d__Bacteria;k__norank_d__Bacteria;p__unclassified_k__norank_d__Bacteria;c__unclassified_k__norank_d__Bacteria;o__unclassified_k__norank_d__Bacteria;f__unclassified_k__norank_d__Bacteria;g__unclassified_k__norank_d__Bacteria;s__unclassified_k__norank_d__Bacteria
ASV840	3	0	0	0	0	0	0	0	0	d__Bacteria;k__norank_d__Bacteria;p__Acidobacteriota;c__unclassified_p__Acidobacteriota;o__unclassified_p__Acidobacteriota;f__unclassified_p__Acidobacteriota;g__unclassified_p__Acidobacteriota;s__unclassified_p__Acidobacteriota
ASV841	3	0	0	0	0	0	0	0	0	d__Bacteria;k__norank_d__Bacteria;p__unclassified_k__norank_d__Bacteria;c__unclassified_k__norank_d__Bacteria;o__unclassified_k__norank_d__Bacteria;f__unclassified_k__norank_d__Bacteria;g__unclassified_k__norank_d__Bacteria;s__unclassified_k__norank_d__Bacteria
ASV842	3	0	0	0	0	0	0	0	0	d__Bacteria;k__norank_d__Bacteria;p__Chloroflexi;c__Dehalococcoidia;o__unclassified_c__Dehalococcoidia;f__unclassified_c__Dehalococcoidia;g__unclassified_c__Dehalococcoidia;s__unclassified_c__Dehalococcoidia
ASV843	3	0	0	0	0	0	0	0	0	d__Bacteria;k__norank_d__Bacteria;p__Bacteroidota;c__Rhodothermia;o__Rhodothermales;f__Rhodothermaceae;g__norank_f__Rhodothermaceae;s__unclassified_g__norank_f__Rhodothermaceae
ASV844	3	0	0	0	0	0	0	0	0	d__Bacteria;k__norank_d__Bacteria;p__SAR324_cladeMarine_group_B;c__norank_p__SAR324_cladeMarine_group_B;o__norank_p__SAR324_cladeMarine_group_B;f__norank_p__SAR324_cladeMarine_group_B;g__norank_p__SAR324_cladeMarine_group_B;s__unclassified_g__norank_p__SAR324_cladeMarine_group_B
ASV845	3	0	0	0	0	0	0	0	0	d__Bacteria;k__norank_d__Bacteria;p__Acidobacteriota;c__Acidobacteriae;o__Subgroup_15;f__norank_o__Subgroup_15;g__norank_o__Subgroup_15;s__unclassified_g__norank_o__Subgroup_15
ASV846	3	0	0	0	0	0	0	0	0	d__Bacteria;k__norank_d__Bacteria;p__unclassified_k__norank_d__Bacteria;c__unclassified_k__norank_d__Bacteria;o__unclassified_k__norank_d__Bacteria;f__unclassified_k__norank_d__Bacteria;g__unclassified_k__norank_d__Bacteria;s__unclassified_k__norank_d__Bacteria
ASV847	3	0	0	0	0	0	0	0	0	d__Bacteria;k__norank_d__Bacteria;p__Chloroflexi;c__JG30-KF-CM66;o__norank_c__JG30-KF-CM66;f__norank_c__JG30-KF-CM66;g__norank_c__JG30-KF-CM66;s__unclassified_g__norank_c__JG30-KF-CM66
ASV848	3	0	0	0	0	0	0	0	0	d__Bacteria;k__norank_d__Bacteria;p__unclassified_k__norank_d__Bacteria;c__unclassified_k__norank_d__Bacteria;o__unclassified_k__norank_d__Bacteria;f__unclassified_k__norank_d__Bacteria;g__unclassified_k__norank_d__Bacteria;s__unclassified_k__norank_d__Bacteria
ASV849	3	0	0	0	0	0	0	0	0	d__Bacteria;k__norank_d__Bacteria;p__Chloroflexi;c__Dehalococcoidia;o__S085;f__norank_o__S085;g__norank_o__S085;s__uncultured_bacterium_o__S085
ASV850	3	0	0	0	0	0	0	0	0	d__Bacteria;k__norank_d__Bacteria;p__Dadabacteria;c__Dadabacteriia;o__Dadabacteriales;f__norank_o__Dadabacteriales;g__norank_o__Dadabacteriales;s__uncultured_bacterium_o__Dadabacteriales
ASV851	3	0	0	0	0	0	0	0	0	d__Bacteria;k__norank_d__Bacteria;p__Proteobacteria;c__Gammaproteobacteria;o__unclassified_c__Gammaproteobacteria;f__unclassified_c__Gammaproteobacteria;g__unclassified_c__Gammaproteobacteria;s__unclassified_c__Gammaproteobacteria
ASV852	3	0	0	0	0	0	0	0	0	d__Bacteria;k__norank_d__Bacteria;p__unclassified_k__norank_d__Bacteria;c__unclassified_k__norank_d__Bacteria;o__unclassified_k__norank_d__Bacteria;f__unclassified_k__norank_d__Bacteria;g__unclassified_k__norank_d__Bacteria;s__unclassified_k__norank_d__Bacteria
ASV853	3	0	0	0	0	0	0	0	0	d__Bacteria;k__norank_d__Bacteria;p__Chloroflexi;c__JG30-KF-CM66;o__norank_c__JG30-KF-CM66;f__norank_c__JG30-KF-CM66;g__norank_c__JG30-KF-CM66;s__uncultured_bacterium_c__JG30-KF-CM66
ASV854	3	0	0	0	0	7	0	0	0	d__Bacteria;k__norank_d__Bacteria;p__Myxococcota;c__Myxococcia;o__Myxococcales;f__Myxococcaceae;g__P3OB-42;s__unclassified_g__P3OB-42
ASV855	3	3	4	0	0	0	0	5	0	d__Bacteria;k__norank_d__Bacteria;p__Verrucomicrobiota;c__Omnitrophia;o__Omnitrophales;f__Omnitrophaceae;g__Candidatus_Omnitrophus;s__unclassified_g__Candidatus_Omnitrophus
ASV856	3	0	0	0	0	0	0	0	0	d__Bacteria;k__norank_d__Bacteria;p__unclassified_k__norank_d__Bacteria;c__unclassified_k__norank_d__Bacteria;o__unclassified_k__norank_d__Bacteria;f__unclassified_k__norank_d__Bacteria;g__unclassified_k__norank_d__Bacteria;s__unclassified_k__norank_d__Bacteria
ASV857	3	0	0	0	0	0	0	0	0	d__Bacteria;k__norank_d__Bacteria;p__Proteobacteria;c__Gammaproteobacteria;o__unclassified_c__Gammaproteobacteria;f__unclassified_c__Gammaproteobacteria;g__unclassified_c__Gammaproteobacteria;s__unclassified_c__Gammaproteobacteria
ASV858	3	0	0	0	0	0	0	0	0	d__Bacteria;k__norank_d__Bacteria;p__Actinobacteriota;c__Thermoleophilia;o__Gaiellales;f__norank_o__Gaiellales;g__norank_o__Gaiellales;s__uncultured_bacterium_o__Gaiellales
ASV859	3	0	0	0	0	0	0	0	0	d__Bacteria;k__norank_d__Bacteria;p__Chloroflexi;c__unclassified_p__Chloroflexi;o__unclassified_p__Chloroflexi;f__unclassified_p__Chloroflexi;g__unclassified_p__Chloroflexi;s__unclassified_p__Chloroflexi
ASV860	3	0	0	4	0	0	0	0	3	d__Bacteria;k__norank_d__Bacteria;p__Planctomycetota;c__vadinHA49;o__norank_c__vadinHA49;f__norank_c__vadinHA49;g__norank_c__vadinHA49;s__uncultured_bacterium_c__vadinHA49
ASV861	3	0	0	0	0	0	0	0	0	d__Bacteria;k__norank_d__Bacteria;p__Gemmatimonadota;c__Gemmatimonadetes;o__Gemmatimonadales;f__Gemmatimonadaceae;g__norank_f__Gemmatimonadaceae;s__uncultured_deep-sea_bacterium_f__Gemmatimonadaceae
ASV862	3	0	0	0	0	0	0	0	0	d__Bacteria;k__norank_d__Bacteria;p__NB1-j;c__norank_p__NB1-j;o__norank_p__NB1-j;f__norank_p__NB1-j;g__norank_p__NB1-j;s__unclassified_g__norank_p__NB1-j
ASV863	3	0	0	0	0	0	0	0	0	d__Bacteria;k__norank_d__Bacteria;p__SAR324_cladeMarine_group_B;c__norank_p__SAR324_cladeMarine_group_B;o__norank_p__SAR324_cladeMarine_group_B;f__norank_p__SAR324_cladeMarine_group_B;g__norank_p__SAR324_cladeMarine_group_B;s__uncultured_bacterium_p__SAR324_cladeMarine_group_B
ASV864	3	0	0	0	0	0	0	0	0	d__Bacteria;k__norank_d__Bacteria;p__unclassified_k__norank_d__Bacteria;c__unclassified_k__norank_d__Bacteria;o__unclassified_k__norank_d__Bacteria;f__unclassified_k__norank_d__Bacteria;g__unclassified_k__norank_d__Bacteria;s__unclassified_k__norank_d__Bacteria
ASV865	3	0	0	0	0	0	0	0	0	d__Bacteria;k__norank_d__Bacteria;p__Proteobacteria;c__Gammaproteobacteria;o__unclassified_c__Gammaproteobacteria;f__unclassified_c__Gammaproteobacteria;g__unclassified_c__Gammaproteobacteria;s__unclassified_c__Gammaproteobacteria
ASV866	3	0	0	0	0	0	0	0	0	d__Bacteria;k__norank_d__Bacteria;p__unclassified_k__norank_d__Bacteria;c__unclassified_k__norank_d__Bacteria;o__unclassified_k__norank_d__Bacteria;f__unclassified_k__norank_d__Bacteria;g__unclassified_k__norank_d__Bacteria;s__unclassified_k__norank_d__Bacteria
ASV867	3	0	0	0	0	0	0	0	0	d__Bacteria;k__norank_d__Bacteria;p__unclassified_k__norank_d__Bacteria;c__unclassified_k__norank_d__Bacteria;o__unclassified_k__norank_d__Bacteria;f__unclassified_k__norank_d__Bacteria;g__unclassified_k__norank_d__Bacteria;s__unclassified_k__norank_d__Bacteria
ASV868	3	0	0	0	0	0	0	0	0	d__Bacteria;k__norank_d__Bacteria;p__Proteobacteria;c__Alphaproteobacteria;o__Defluviicoccales;f__norank_o__Defluviicoccales;g__norank_o__Defluviicoccales;s__unclassified_g__norank_o__Defluviicoccales
ASV869	3	0	0	0	0	0	0	0	0	d__Bacteria;k__norank_d__Bacteria;p__Proteobacteria;c__Gammaproteobacteria;o__unclassified_c__Gammaproteobacteria;f__unclassified_c__Gammaproteobacteria;g__unclassified_c__Gammaproteobacteria;s__unclassified_c__Gammaproteobacteria
ASV870	3	0	0	0	0	0	0	0	0	d__Bacteria;k__norank_d__Bacteria;p__Proteobacteria;c__Alphaproteobacteria;o__Rhizobiales;f__Hyphomicrobiaceae;g__unclassified_f__Hyphomicrobiaceae;s__unclassified_f__Hyphomicrobiaceae
ASV871	3	0	0	0	0	0	0	0	0	d__Bacteria;k__norank_d__Bacteria;p__unclassified_k__norank_d__Bacteria;c__unclassified_k__norank_d__Bacteria;o__unclassified_k__norank_d__Bacteria;f__unclassified_k__norank_d__Bacteria;g__unclassified_k__norank_d__Bacteria;s__unclassified_k__norank_d__Bacteria
ASV872	3	0	0	0	0	0	0	0	0	d__Bacteria;k__norank_d__Bacteria;p__SAR324_cladeMarine_group_B;c__norank_p__SAR324_cladeMarine_group_B;o__norank_p__SAR324_cladeMarine_group_B;f__norank_p__SAR324_cladeMarine_group_B;g__norank_p__SAR324_cladeMarine_group_B;s__uncultured_bacterium_p__SAR324_cladeMarine_group_B
ASV873	3	0	2	0	0	0	2	0	0	d__Bacteria;k__norank_d__Bacteria;p__Chloroflexi;c__Dehalococcoidia;o__SAR202_clade;f__norank_o__SAR202_clade;g__norank_o__SAR202_clade;s__unclassified_g__norank_o__SAR202_clade
ASV874	3	0	0	0	0	0	0	0	0	d__Bacteria;k__norank_d__Bacteria;p__Proteobacteria;c__Gammaproteobacteria;o__Pseudomonadales;f__Pseudomonadaceae;g__Pseudomonas;s__unclassified_g__Pseudomonas
ASV875	3	0	0	0	0	0	0	0	0	d__Bacteria;k__norank_d__Bacteria;p__unclassified_k__norank_d__Bacteria;c__unclassified_k__norank_d__Bacteria;o__unclassified_k__norank_d__Bacteria;f__unclassified_k__norank_d__Bacteria;g__unclassified_k__norank_d__Bacteria;s__unclassified_k__norank_d__Bacteria
ASV876	3	0	0	0	0	0	0	0	0	d__Bacteria;k__norank_d__Bacteria;p__unclassified_k__norank_d__Bacteria;c__unclassified_k__norank_d__Bacteria;o__unclassified_k__norank_d__Bacteria;f__unclassified_k__norank_d__Bacteria;g__unclassified_k__norank_d__Bacteria;s__unclassified_k__norank_d__Bacteria
ASV877	3	0	0	0	0	0	0	0	0	d__Bacteria;k__norank_d__Bacteria;p__SAR324_cladeMarine_group_B;c__norank_p__SAR324_cladeMarine_group_B;o__norank_p__SAR324_cladeMarine_group_B;f__norank_p__SAR324_cladeMarine_group_B;g__norank_p__SAR324_cladeMarine_group_B;s__unclassified_g__norank_p__SAR324_cladeMarine_group_B
ASV878	3	0	0	0	0	0	0	0	0	d__Bacteria;k__norank_d__Bacteria;p__Proteobacteria;c__Gammaproteobacteria;o__Arenicellales;f__Arenicellaceae;g__unclassified_f__Arenicellaceae;s__unclassified_f__Arenicellaceae
ASV879	3	0	0	0	0	0	0	0	0	d__Bacteria;k__norank_d__Bacteria;p__Planctomycetota;c__Phycisphaerae;o__Phycisphaerales;f__Phycisphaeraceae;g__Urania-1B-19_marine_sediment_group;s__uncultured_deep-sea_bacterium_g__Urania-1B-19_marine_sediment_group
ASV880	3	0	0	0	0	0	0	0	0	d__Bacteria;k__norank_d__Bacteria;p__Planctomycetota;c__Phycisphaerae;o__Phycisphaerales;f__Phycisphaeraceae;g__SM1A02;s__uncultured_bacterium_g__SM1A02
ASV881	3	0	0	0	0	0	0	0	0	d__Bacteria;k__norank_d__Bacteria;p__Patescibacteria;c__ABY1;o__Candidatus_Kerfeldbacteria;f__norank_o__Candidatus_Kerfeldbacteria;g__norank_o__Candidatus_Kerfeldbacteria;s__uncultured_bacterium_o__Candidatus_Kerfeldbacteria
ASV882	3	0	0	0	0	0	0	0	0	d__Bacteria;k__norank_d__Bacteria;p__Proteobacteria;c__unclassified_p__Proteobacteria;o__unclassified_p__Proteobacteria;f__unclassified_p__Proteobacteria;g__unclassified_p__Proteobacteria;s__unclassified_p__Proteobacteria
ASV883	3	0	0	0	0	0	0	0	0	d__Bacteria;k__norank_d__Bacteria;p__unclassified_k__norank_d__Bacteria;c__unclassified_k__norank_d__Bacteria;o__unclassified_k__norank_d__Bacteria;f__unclassified_k__norank_d__Bacteria;g__unclassified_k__norank_d__Bacteria;s__unclassified_k__norank_d__Bacteria
ASV884	3	0	0	0	0	0	0	0	0	d__Bacteria;k__norank_d__Bacteria;p__Proteobacteria;c__Alphaproteobacteria;o__Rhodospirillales;f__Magnetospiraceae;g__norank_f__Magnetospiraceae;s__unclassified_g__norank_f__Magnetospiraceae
ASV885	3	0	0	0	0	0	0	0	0	d__Bacteria;k__norank_d__Bacteria;p__Proteobacteria;c__Gammaproteobacteria;o__unclassified_c__Gammaproteobacteria;f__unclassified_c__Gammaproteobacteria;g__unclassified_c__Gammaproteobacteria;s__unclassified_c__Gammaproteobacteria
ASV886	3	0	0	0	0	0	0	0	0	d__Bacteria;k__norank_d__Bacteria;p__unclassified_k__norank_d__Bacteria;c__unclassified_k__norank_d__Bacteria;o__unclassified_k__norank_d__Bacteria;f__unclassified_k__norank_d__Bacteria;g__unclassified_k__norank_d__Bacteria;s__unclassified_k__norank_d__Bacteria
ASV887	3	0	0	0	0	0	0	0	0	d__Bacteria;k__norank_d__Bacteria;p__Gemmatimonadota;c__Gemmatimonadetes;o__Gemmatimonadales;f__Gemmatimonadaceae;g__norank_f__Gemmatimonadaceae;s__uncultured_bacterium_W5-51b
ASV888	3	0	0	0	0	0	0	0	0	d__Bacteria;k__norank_d__Bacteria;p__Proteobacteria;c__Gammaproteobacteria;o__Steroidobacterales;f__Woeseiaceae;g__Woeseia;s__uncultured_Alteromonadales_bacterium_g__Woeseia
ASV889	3	0	0	0	0	0	0	0	0	d__Bacteria;k__norank_d__Bacteria;p__Acidobacteriota;c__Subgroup_22;o__norank_c__Subgroup_22;f__norank_c__Subgroup_22;g__norank_c__Subgroup_22;s__uncultured_Acidobacteriaceae_bacterium_c__Subgroup_22
ASV890	3	0	0	0	0	0	0	0	0	d__Bacteria;k__norank_d__Bacteria;p__NB1-j;c__norank_p__NB1-j;o__norank_p__NB1-j;f__norank_p__NB1-j;g__norank_p__NB1-j;s__unclassified_g__norank_p__NB1-j
ASV891	3	0	0	0	0	0	0	0	0	d__Bacteria;k__norank_d__Bacteria;p__Chloroflexi;c__Dehalococcoidia;o__SAR202_clade;f__norank_o__SAR202_clade;g__norank_o__SAR202_clade;s__unclassified_g__norank_o__SAR202_clade
ASV892	3	0	0	0	0	0	0	0	0	d__Bacteria;k__norank_d__Bacteria;p__Proteobacteria;c__unclassified_p__Proteobacteria;o__unclassified_p__Proteobacteria;f__unclassified_p__Proteobacteria;g__unclassified_p__Proteobacteria;s__unclassified_p__Proteobacteria
ASV893	3	0	0	0	0	0	0	0	0	d__Bacteria;k__norank_d__Bacteria;p__unclassified_k__norank_d__Bacteria;c__unclassified_k__norank_d__Bacteria;o__unclassified_k__norank_d__Bacteria;f__unclassified_k__norank_d__Bacteria;g__unclassified_k__norank_d__Bacteria;s__unclassified_k__norank_d__Bacteria
ASV894	3	0	0	0	0	0	0	0	0	d__Bacteria;k__norank_d__Bacteria;p__Proteobacteria;c__Gammaproteobacteria;o__unclassified_c__Gammaproteobacteria;f__unclassified_c__Gammaproteobacteria;g__unclassified_c__Gammaproteobacteria;s__unclassified_c__Gammaproteobacteria
ASV895	3	0	0	0	0	0	0	0	0	d__Bacteria;k__norank_d__Bacteria;p__Chloroflexi;c__Dehalococcoidia;o__S085;f__norank_o__S085;g__norank_o__S085;s__uncultured_bacterium_o__S085
ASV896	3	0	0	0	0	0	0	0	0	d__Bacteria;k__norank_d__Bacteria;p__Chloroflexi;c__Dehalococcoidia;o__S085;f__norank_o__S085;g__norank_o__S085;s__uncultured_bacterium_o__S085
ASV897	3	14	10	15	7	0	6	17	0	d__Bacteria;k__norank_d__Bacteria;p__Planctomycetota;c__unclassified_p__Planctomycetota;o__unclassified_p__Planctomycetota;f__unclassified_p__Planctomycetota;g__unclassified_p__Planctomycetota;s__unclassified_p__Planctomycetota
ASV898	3	0	0	0	0	0	0	0	0	d__Bacteria;k__norank_d__Bacteria;p__Bacteroidota;c__Ignavibacteria;o__Ignavibacteriales;f__PHOS-HE36;g__norank_f__PHOS-HE36;s__unclassified_g__norank_f__PHOS-HE36
ASV899	3	0	0	0	0	0	0	0	0	d__Bacteria;k__norank_d__Bacteria;p__Proteobacteria;c__Gammaproteobacteria;o__unclassified_c__Gammaproteobacteria;f__unclassified_c__Gammaproteobacteria;g__unclassified_c__Gammaproteobacteria;s__unclassified_c__Gammaproteobacteria
ASV900	3	0	0	0	0	0	0	0	0	d__Bacteria;k__norank_d__Bacteria;p__Chloroflexi;c__unclassified_p__Chloroflexi;o__unclassified_p__Chloroflexi;f__unclassified_p__Chloroflexi;g__unclassified_p__Chloroflexi;s__unclassified_p__Chloroflexi
ASV901	3	0	0	0	0	0	0	0	0	d__Bacteria;k__norank_d__Bacteria;p__Actinobacteriota;c__Acidimicrobiia;o__Actinomarinales;f__norank_o__Actinomarinales;g__norank_o__Actinomarinales;s__unclassified_g__norank_o__Actinomarinales
ASV902	3	6	7	0	7	10	7	11	11	d__Bacteria;k__norank_d__Bacteria;p__Proteobacteria;c__Alphaproteobacteria;o__unclassified_c__Alphaproteobacteria;f__unclassified_c__Alphaproteobacteria;g__unclassified_c__Alphaproteobacteria;s__unclassified_c__Alphaproteobacteria
ASV903	3	0	0	0	0	0	0	0	0	d__Bacteria;k__norank_d__Bacteria;p__Planctomycetota;c__Phycisphaerae;o__Phycisphaerales;f__Phycisphaeraceae;g__Urania-1B-19_marine_sediment_group;s__uncultured_planctomycete_g__Urania-1B-19_marine_sediment_group
ASV904	3	0	0	0	0	0	0	0	0	d__Bacteria;k__norank_d__Bacteria;p__Proteobacteria;c__Alphaproteobacteria;o__unclassified_c__Alphaproteobacteria;f__unclassified_c__Alphaproteobacteria;g__unclassified_c__Alphaproteobacteria;s__unclassified_c__Alphaproteobacteria
ASV905	3	0	0	0	0	0	0	0	0	d__Bacteria;k__norank_d__Bacteria;p__SAR324_cladeMarine_group_B;c__norank_p__SAR324_cladeMarine_group_B;o__norank_p__SAR324_cladeMarine_group_B;f__norank_p__SAR324_cladeMarine_group_B;g__norank_p__SAR324_cladeMarine_group_B;s__unclassified_g__norank_p__SAR324_cladeMarine_group_B
ASV906	3	0	0	0	0	0	0	0	0	d__Bacteria;k__norank_d__Bacteria;p__Proteobacteria;c__Alphaproteobacteria;o__unclassified_c__Alphaproteobacteria;f__unclassified_c__Alphaproteobacteria;g__unclassified_c__Alphaproteobacteria;s__unclassified_c__Alphaproteobacteria
ASV907	3	0	0	0	0	0	0	0	0	d__Bacteria;k__norank_d__Bacteria;p__unclassified_k__norank_d__Bacteria;c__unclassified_k__norank_d__Bacteria;o__unclassified_k__norank_d__Bacteria;f__unclassified_k__norank_d__Bacteria;g__unclassified_k__norank_d__Bacteria;s__unclassified_k__norank_d__Bacteria
ASV908	3	0	0	0	0	0	0	0	0	d__Bacteria;k__norank_d__Bacteria;p__Bacteroidota;c__Bacteroidia;o__Cytophagales;f__Cyclobacteriaceae;g__norank_f__Cyclobacteriaceae;s__unclassified_g__norank_f__Cyclobacteriaceae
ASV909	3	0	0	0	6	4	9	13	0	d__Bacteria;k__norank_d__Bacteria;p__Chloroflexi;c__unclassified_p__Chloroflexi;o__unclassified_p__Chloroflexi;f__unclassified_p__Chloroflexi;g__unclassified_p__Chloroflexi;s__unclassified_p__Chloroflexi
ASV910	3	0	0	0	0	0	0	0	0	d__Bacteria;k__norank_d__Bacteria;p__Acidobacteriota;c__Acidobacteriae;o__Subgroup_15;f__norank_o__Subgroup_15;g__norank_o__Subgroup_15;s__uncultured_bacterium_o__Subgroup_15
ASV911	3	0	0	0	0	0	0	0	0	d__Bacteria;k__norank_d__Bacteria;p__Gemmatimonadota;c__Gemmatimonadetes;o__Gemmatimonadales;f__Gemmatimonadaceae;g__norank_f__Gemmatimonadaceae;s__uncultured_bacterium_f__Gemmatimonadaceae
ASV912	3	0	0	0	0	0	0	0	0	d__Bacteria;k__norank_d__Bacteria;p__Chloroflexi;c__Dehalococcoidia;o__unclassified_c__Dehalococcoidia;f__unclassified_c__Dehalococcoidia;g__unclassified_c__Dehalococcoidia;s__unclassified_c__Dehalococcoidia
ASV913	3	0	0	0	0	0	0	0	0	d__Bacteria;k__norank_d__Bacteria;p__Chloroflexi;c__Dehalococcoidia;o__SAR202_clade;f__norank_o__SAR202_clade;g__norank_o__SAR202_clade;s__unclassified_g__norank_o__SAR202_clade
ASV914	3	0	0	0	0	0	0	0	0	d__Bacteria;k__norank_d__Bacteria;p__Chloroflexi;c__Dehalococcoidia;o__S085;f__norank_o__S085;g__norank_o__S085;s__uncultured_bacterium_o__S085
ASV915	3	0	0	0	0	0	0	0	0	d__Bacteria;k__norank_d__Bacteria;p__Proteobacteria;c__Alphaproteobacteria;o__Rhodobacterales;f__Rhodobacteraceae;g__unclassified_f__Rhodobacteraceae;s__unclassified_f__Rhodobacteraceae
ASV916	3	0	0	0	0	0	0	0	0	d__Bacteria;k__norank_d__Bacteria;p__Proteobacteria;c__Gammaproteobacteria;o__unclassified_c__Gammaproteobacteria;f__unclassified_c__Gammaproteobacteria;g__unclassified_c__Gammaproteobacteria;s__unclassified_c__Gammaproteobacteria
ASV917	3	0	0	0	0	0	0	0	0	d__Bacteria;k__norank_d__Bacteria;p__Proteobacteria;c__Alphaproteobacteria;o__Defluviicoccales;f__norank_o__Defluviicoccales;g__norank_o__Defluviicoccales;s__unclassified_g__norank_o__Defluviicoccales
ASV918	2	0	0	0	0	0	0	0	0	d__Bacteria;k__norank_d__Bacteria;p__Planctomycetota;c__vadinHA49;o__norank_c__vadinHA49;f__norank_c__vadinHA49;g__norank_c__vadinHA49;s__uncultured_bacterium_c__vadinHA49
ASV919	2	0	0	0	0	0	0	0	0	d__Bacteria;k__norank_d__Bacteria;p__Patescibacteria;c__Parcubacteria;o__norank_c__Parcubacteria;f__norank_c__Parcubacteria;g__norank_c__Parcubacteria;s__uncultured_bacterium_c__Parcubacteria
ASV920	2	0	0	0	0	0	0	0	0	d__Bacteria;k__norank_d__Bacteria;p__unclassified_k__norank_d__Bacteria;c__unclassified_k__norank_d__Bacteria;o__unclassified_k__norank_d__Bacteria;f__unclassified_k__norank_d__Bacteria;g__unclassified_k__norank_d__Bacteria;s__unclassified_k__norank_d__Bacteria
ASV921	2	0	0	0	0	0	0	0	0	d__Bacteria;k__norank_d__Bacteria;p__unclassified_k__norank_d__Bacteria;c__unclassified_k__norank_d__Bacteria;o__unclassified_k__norank_d__Bacteria;f__unclassified_k__norank_d__Bacteria;g__unclassified_k__norank_d__Bacteria;s__unclassified_k__norank_d__Bacteria
ASV922	2	0	0	0	0	0	0	0	0	d__Bacteria;k__norank_d__Bacteria;p__Verrucomicrobiota;c__unclassified_p__Verrucomicrobiota;o__unclassified_p__Verrucomicrobiota;f__unclassified_p__Verrucomicrobiota;g__unclassified_p__Verrucomicrobiota;s__unclassified_p__Verrucomicrobiota
ASV923	2	0	0	0	0	0	0	0	0	d__Bacteria;k__norank_d__Bacteria;p__Bacteroidota;c__Bacteroidia;o__Cytophagales;f__Amoebophilaceae;g__norank_f__Amoebophilaceae;s__uncultured_bacterium_f__Amoebophilaceae
ASV924	2	0	0	0	0	0	0	0	0	d__Bacteria;k__norank_d__Bacteria;p__Patescibacteria;c__Parcubacteria;o__GWA2-38-13b;f__norank_o__GWA2-38-13b;g__norank_o__GWA2-38-13b;s__uncultured_bacterium_o__GWA2-38-13b
ASV925	2	0	0	0	0	0	0	0	0	d__Bacteria;k__norank_d__Bacteria;p__unclassified_k__norank_d__Bacteria;c__unclassified_k__norank_d__Bacteria;o__unclassified_k__norank_d__Bacteria;f__unclassified_k__norank_d__Bacteria;g__unclassified_k__norank_d__Bacteria;s__unclassified_k__norank_d__Bacteria
ASV926	2	0	0	0	0	0	0	0	0	d__Bacteria;k__norank_d__Bacteria;p__Planctomycetota;c__OM190;o__norank_c__OM190;f__norank_c__OM190;g__norank_c__OM190;s__uncultured_Planctomyces_sp._c__OM190
ASV927	2	0	0	0	0	0	0	0	0	d__Bacteria;k__norank_d__Bacteria;p__Patescibacteria;c__Parcubacteria;o__norank_c__Parcubacteria;f__norank_c__Parcubacteria;g__norank_c__Parcubacteria;s__uncultured_bacterium_c__Parcubacteria
ASV928	2	0	0	0	0	0	0	0	0	d__Bacteria;k__norank_d__Bacteria;p__Patescibacteria;c__ABY1;o__Candidatus_Kuenenbacteria;f__norank_o__Candidatus_Kuenenbacteria;g__norank_o__Candidatus_Kuenenbacteria;s__uncultured_deep-sea_bacterium_o__Candidatus_Kuenenbacteria
ASV929	2	6	0	7	2	0	0	0	0	d__Bacteria;k__norank_d__Bacteria;p__unclassified_k__norank_d__Bacteria;c__unclassified_k__norank_d__Bacteria;o__unclassified_k__norank_d__Bacteria;f__unclassified_k__norank_d__Bacteria;g__unclassified_k__norank_d__Bacteria;s__unclassified_k__norank_d__Bacteria
ASV930	2	0	0	0	0	0	0	0	0	d__Bacteria;k__norank_d__Bacteria;p__Elusimicrobiota;c__Elusimicrobia;o__unclassified_c__Elusimicrobia;f__unclassified_c__Elusimicrobia;g__unclassified_c__Elusimicrobia;s__unclassified_c__Elusimicrobia
ASV931	2	0	0	0	0	0	0	0	0	d__Bacteria;k__norank_d__Bacteria;p__unclassified_k__norank_d__Bacteria;c__unclassified_k__norank_d__Bacteria;o__unclassified_k__norank_d__Bacteria;f__unclassified_k__norank_d__Bacteria;g__unclassified_k__norank_d__Bacteria;s__unclassified_k__norank_d__Bacteria
ASV932	2	0	0	0	0	0	0	0	0	d__Bacteria;k__norank_d__Bacteria;p__Patescibacteria;c__Gracilibacteria;o__Candidatus_Peregrinibacteria;f__norank_o__Candidatus_Peregrinibacteria;g__norank_o__Candidatus_Peregrinibacteria;s__uncultured_bacterium_o__Candidatus_Peregrinibacteria
ASV933	2	0	0	0	0	0	0	0	0	d__Bacteria;k__norank_d__Bacteria;p__Verrucomicrobiota;c__Omnitrophia;o__Omnitrophales;f__Omnitrophaceae;g__Candidatus_Omnitrophus;s__uncultured_bacterium_g__Candidatus_Omnitrophus
ASV934	2	0	0	0	0	0	0	0	0	d__Bacteria;k__norank_d__Bacteria;p__Elusimicrobiota;c__Elusimicrobia;o__MVP-88;f__norank_o__MVP-88;g__norank_o__MVP-88;s__uncultured_deep-sea_bacterium_o__MVP-88
ASV935	2	13	8	0	7	0	9	0	17	d__Bacteria;k__norank_d__Bacteria;p__Planctomycetota;c__OM190;o__norank_c__OM190;f__norank_c__OM190;g__norank_c__OM190;s__uncultured_deep-sea_bacterium_c__OM190
ASV936	2	0	0	0	0	0	0	0	0	d__Bacteria;k__norank_d__Bacteria;p__Marinimicrobia_SAR406_clade;c__norank_p__Marinimicrobia_SAR406_clade;o__norank_p__Marinimicrobia_SAR406_clade;f__norank_p__Marinimicrobia_SAR406_clade;g__norank_p__Marinimicrobia_SAR406_clade;s__uncultured_deep-sea_bacterium_p__Marinimicrobia_SAR406_clade
ASV937	2	0	0	0	0	0	0	0	0	d__Bacteria;k__norank_d__Bacteria;p__unclassified_k__norank_d__Bacteria;c__unclassified_k__norank_d__Bacteria;o__unclassified_k__norank_d__Bacteria;f__unclassified_k__norank_d__Bacteria;g__unclassified_k__norank_d__Bacteria;s__unclassified_k__norank_d__Bacteria
ASV938	2	0	0	2	0	0	0	0	0	d__Bacteria;k__norank_d__Bacteria;p__Bacteroidota;c__Bacteroidia;o__Chitinophagales;f__Saprospiraceae;g__unclassified_f__Saprospiraceae;s__unclassified_f__Saprospiraceae
ASV939	2	0	0	0	0	0	0	0	0	d__Bacteria;k__norank_d__Bacteria;p__Patescibacteria;c__Parcubacteria;o__norank_c__Parcubacteria;f__norank_c__Parcubacteria;g__norank_c__Parcubacteria;s__uncultured_bacterium_c__Parcubacteria
ASV940	2	0	0	0	0	0	0	0	0	d__Bacteria;k__norank_d__Bacteria;p__Proteobacteria;c__Alphaproteobacteria;o__unclassified_c__Alphaproteobacteria;f__unclassified_c__Alphaproteobacteria;g__unclassified_c__Alphaproteobacteria;s__unclassified_c__Alphaproteobacteria
ASV941	2	0	0	0	0	0	0	0	0	d__Bacteria;k__norank_d__Bacteria;p__Verrucomicrobiota;c__Chlamydiae;o__Chlamydiales;f__unclassified_o__Chlamydiales;g__unclassified_o__Chlamydiales;s__unclassified_o__Chlamydiales
ASV942	2	0	0	0	0	0	0	0	0	d__Bacteria;k__norank_d__Bacteria;p__Sumerlaeota;c__Sumerlaeia;o__Sumerlaeales;f__Sumerlaeaceae;g__Sumerlaea;s__uncultured_deep-sea_bacterium_g__Sumerlaea
ASV943	2	0	0	0	0	0	0	0	0	d__Bacteria;k__norank_d__Bacteria;p__Myxococcota;c__unclassified_p__Myxococcota;o__unclassified_p__Myxococcota;f__unclassified_p__Myxococcota;g__unclassified_p__Myxococcota;s__unclassified_p__Myxococcota
ASV944	2	0	0	0	0	0	0	0	0	d__Bacteria;k__norank_d__Bacteria;p__Planctomycetota;c__unclassified_p__Planctomycetota;o__unclassified_p__Planctomycetota;f__unclassified_p__Planctomycetota;g__unclassified_p__Planctomycetota;s__unclassified_p__Planctomycetota
ASV945	2	0	0	0	0	0	0	0	0	d__Bacteria;k__norank_d__Bacteria;p__unclassified_k__norank_d__Bacteria;c__unclassified_k__norank_d__Bacteria;o__unclassified_k__norank_d__Bacteria;f__unclassified_k__norank_d__Bacteria;g__unclassified_k__norank_d__Bacteria;s__unclassified_k__norank_d__Bacteria
ASV946	2	0	0	0	0	0	0	0	0	d__Bacteria;k__norank_d__Bacteria;p__Bacteroidota;c__Bacteroidia;o__unclassified_c__Bacteroidia;f__unclassified_c__Bacteroidia;g__unclassified_c__Bacteroidia;s__unclassified_c__Bacteroidia
ASV947	2	0	0	0	0	0	0	0	0	d__Bacteria;k__norank_d__Bacteria;p__unclassified_k__norank_d__Bacteria;c__unclassified_k__norank_d__Bacteria;o__unclassified_k__norank_d__Bacteria;f__unclassified_k__norank_d__Bacteria;g__unclassified_k__norank_d__Bacteria;s__unclassified_k__norank_d__Bacteria
ASV948	2	0	0	0	0	0	0	0	0	d__Bacteria;k__norank_d__Bacteria;p__unclassified_k__norank_d__Bacteria;c__unclassified_k__norank_d__Bacteria;o__unclassified_k__norank_d__Bacteria;f__unclassified_k__norank_d__Bacteria;g__unclassified_k__norank_d__Bacteria;s__unclassified_k__norank_d__Bacteria
ASV949	2	0	0	0	0	0	0	0	0	d__Bacteria;k__norank_d__Bacteria;p__Planctomycetota;c__Pla4_lineage;o__norank_c__Pla4_lineage;f__norank_c__Pla4_lineage;g__norank_c__Pla4_lineage;s__unclassified_g__norank_c__Pla4_lineage
ASV950	2	0	0	0	0	0	0	0	0	d__Bacteria;k__norank_d__Bacteria;p__Planctomycetota;c__Phycisphaerae;o__CCM11a;f__norank_o__CCM11a;g__norank_o__CCM11a;s__uncultured_bacterium_o__CCM11a
ASV951	2	0	0	0	0	0	0	0	0	d__Bacteria;k__norank_d__Bacteria;p__unclassified_k__norank_d__Bacteria;c__unclassified_k__norank_d__Bacteria;o__unclassified_k__norank_d__Bacteria;f__unclassified_k__norank_d__Bacteria;g__unclassified_k__norank_d__Bacteria;s__unclassified_k__norank_d__Bacteria
ASV952	2	0	0	0	0	0	0	0	0	d__Bacteria;k__norank_d__Bacteria;p__Bacteroidota;c__Bacteroidia;o__unclassified_c__Bacteroidia;f__unclassified_c__Bacteroidia;g__unclassified_c__Bacteroidia;s__unclassified_c__Bacteroidia
ASV953	2	0	0	0	0	0	0	0	0	d__Bacteria;k__norank_d__Bacteria;p__Myxococcota;c__Polyangia;o__Polyangiales;f__Sandaracinaceae;g__norank_f__Sandaracinaceae;s__unclassified_g__norank_f__Sandaracinaceae
ASV954	2	0	0	0	0	0	0	0	0	d__Bacteria;k__norank_d__Bacteria;p__Planctomycetota;c__Pla4_lineage;o__norank_c__Pla4_lineage;f__norank_c__Pla4_lineage;g__norank_c__Pla4_lineage;s__uncultured_bacterium_c__Pla4_lineage
ASV955	2	0	0	0	0	0	0	0	0	d__Bacteria;k__norank_d__Bacteria;p__unclassified_k__norank_d__Bacteria;c__unclassified_k__norank_d__Bacteria;o__unclassified_k__norank_d__Bacteria;f__unclassified_k__norank_d__Bacteria;g__unclassified_k__norank_d__Bacteria;s__unclassified_k__norank_d__Bacteria
ASV956	2	0	0	0	0	0	0	0	0	d__Bacteria;k__norank_d__Bacteria;p__Proteobacteria;c__Gammaproteobacteria;o__Burkholderiales;f__Neisseriaceae;g__norank_f__Neisseriaceae;s__uncultured_bacterium_f__Neisseriaceae
ASV957	2	0	0	0	0	0	0	0	0	d__Bacteria;k__norank_d__Bacteria;p__unclassified_k__norank_d__Bacteria;c__unclassified_k__norank_d__Bacteria;o__unclassified_k__norank_d__Bacteria;f__unclassified_k__norank_d__Bacteria;g__unclassified_k__norank_d__Bacteria;s__unclassified_k__norank_d__Bacteria
ASV958	2	0	0	0	0	0	0	0	0	d__Bacteria;k__norank_d__Bacteria;p__Proteobacteria;c__unclassified_p__Proteobacteria;o__unclassified_p__Proteobacteria;f__unclassified_p__Proteobacteria;g__unclassified_p__Proteobacteria;s__unclassified_p__Proteobacteria
ASV959	2	0	0	0	0	0	0	0	0	d__Bacteria;k__norank_d__Bacteria;p__Latescibacterota;c__norank_p__Latescibacterota;o__norank_p__Latescibacterota;f__norank_p__Latescibacterota;g__norank_p__Latescibacterota;s__unclassified_g__norank_p__Latescibacterota
ASV960	2	0	0	0	0	0	0	0	0	d__Bacteria;k__norank_d__Bacteria;p__unclassified_k__norank_d__Bacteria;c__unclassified_k__norank_d__Bacteria;o__unclassified_k__norank_d__Bacteria;f__unclassified_k__norank_d__Bacteria;g__unclassified_k__norank_d__Bacteria;s__unclassified_k__norank_d__Bacteria
ASV961	2	20	14	0	4	0	0	0	14	d__Bacteria;k__norank_d__Bacteria;p__Planctomycetota;c__Pla3_lineage;o__norank_c__Pla3_lineage;f__norank_c__Pla3_lineage;g__norank_c__Pla3_lineage;s__uncultured_bacterium_c__Pla3_lineage
ASV962	2	0	0	0	0	0	0	0	0	d__Bacteria;k__norank_d__Bacteria;p__Planctomycetota;c__Pla4_lineage;o__norank_c__Pla4_lineage;f__norank_c__Pla4_lineage;g__norank_c__Pla4_lineage;s__uncultured_bacterium_c__Pla4_lineage
ASV963	2	0	0	0	0	0	0	0	0	d__Bacteria;k__norank_d__Bacteria;p__Planctomycetota;c__Phycisphaerae;o__Phycisphaerales;f__Phycisphaeraceae;g__norank_f__Phycisphaeraceae;s__unclassified_g__norank_f__Phycisphaeraceae
ASV964	2	0	0	0	0	0	0	0	0	d__Bacteria;k__norank_d__Bacteria;p__unclassified_k__norank_d__Bacteria;c__unclassified_k__norank_d__Bacteria;o__unclassified_k__norank_d__Bacteria;f__unclassified_k__norank_d__Bacteria;g__unclassified_k__norank_d__Bacteria;s__unclassified_k__norank_d__Bacteria
ASV965	2	0	0	0	0	0	0	0	0	d__Bacteria;k__norank_d__Bacteria;p__Proteobacteria;c__Gammaproteobacteria;o__unclassified_c__Gammaproteobacteria;f__unclassified_c__Gammaproteobacteria;g__unclassified_c__Gammaproteobacteria;s__unclassified_c__Gammaproteobacteria
ASV966	2	0	0	0	0	0	0	0	0	d__Bacteria;k__norank_d__Bacteria;p__Proteobacteria;c__Alphaproteobacteria;o__unclassified_c__Alphaproteobacteria;f__unclassified_c__Alphaproteobacteria;g__unclassified_c__Alphaproteobacteria;s__unclassified_c__Alphaproteobacteria
ASV967	2	0	0	0	0	0	0	0	0	d__Bacteria;k__norank_d__Bacteria;p__unclassified_k__norank_d__Bacteria;c__unclassified_k__norank_d__Bacteria;o__unclassified_k__norank_d__Bacteria;f__unclassified_k__norank_d__Bacteria;g__unclassified_k__norank_d__Bacteria;s__unclassified_k__norank_d__Bacteria
ASV968	2	0	0	0	0	0	0	0	0	d__Bacteria;k__norank_d__Bacteria;p__NB1-j;c__norank_p__NB1-j;o__norank_p__NB1-j;f__norank_p__NB1-j;g__norank_p__NB1-j;s__unclassified_g__norank_p__NB1-j
ASV969	2	0	0	0	0	0	0	0	0	d__Bacteria;k__norank_d__Bacteria;p__unclassified_k__norank_d__Bacteria;c__unclassified_k__norank_d__Bacteria;o__unclassified_k__norank_d__Bacteria;f__unclassified_k__norank_d__Bacteria;g__unclassified_k__norank_d__Bacteria;s__unclassified_k__norank_d__Bacteria
ASV970	2	0	0	0	0	0	0	0	2	d__Bacteria;k__norank_d__Bacteria;p__Elusimicrobiota;c__Elusimicrobia;o__Lineage_IV;f__norank_o__Lineage_IV;g__norank_o__Lineage_IV;s__unclassified_g__norank_o__Lineage_IV
ASV971	2	0	0	0	0	0	0	0	0	d__Bacteria;k__norank_d__Bacteria;p__Bacteroidota;c__Bacteroidia;o__unclassified_c__Bacteroidia;f__unclassified_c__Bacteroidia;g__unclassified_c__Bacteroidia;s__unclassified_c__Bacteroidia
ASV972	2	0	0	0	0	0	0	0	0	d__Bacteria;k__norank_d__Bacteria;p__Verrucomicrobiota;c__Omnitrophia;o__Omnitrophales;f__Omnitrophaceae;g__Candidatus_Omnitrophus;s__unclassified_g__Candidatus_Omnitrophus
ASV973	2	0	0	0	0	0	0	0	0	d__Bacteria;k__norank_d__Bacteria;p__unclassified_k__norank_d__Bacteria;c__unclassified_k__norank_d__Bacteria;o__unclassified_k__norank_d__Bacteria;f__unclassified_k__norank_d__Bacteria;g__unclassified_k__norank_d__Bacteria;s__unclassified_k__norank_d__Bacteria
ASV974	2	0	0	0	0	0	0	0	0	d__Bacteria;k__norank_d__Bacteria;p__unclassified_k__norank_d__Bacteria;c__unclassified_k__norank_d__Bacteria;o__unclassified_k__norank_d__Bacteria;f__unclassified_k__norank_d__Bacteria;g__unclassified_k__norank_d__Bacteria;s__unclassified_k__norank_d__Bacteria
ASV975	2	0	0	0	0	0	0	0	0	d__Bacteria;k__norank_d__Bacteria;p__Calditrichota;c__Calditrichia;o__Calditrichales;f__Calditrichaceae;g__norank_f__Calditrichaceae;s__saltmarsh_clone_LCP-26
ASV976	2	0	0	0	0	0	0	0	0	d__Bacteria;k__norank_d__Bacteria;p__unclassified_k__norank_d__Bacteria;c__unclassified_k__norank_d__Bacteria;o__unclassified_k__norank_d__Bacteria;f__unclassified_k__norank_d__Bacteria;g__unclassified_k__norank_d__Bacteria;s__unclassified_k__norank_d__Bacteria
ASV977	2	0	0	0	0	0	0	0	0	d__Bacteria;k__norank_d__Bacteria;p__Gemmatimonadota;c__BD2-11_terrestrial_group;o__norank_c__BD2-11_terrestrial_group;f__norank_c__BD2-11_terrestrial_group;g__norank_c__BD2-11_terrestrial_group;s__uncultured_bacterium_c__BD2-11_terrestrial_group
ASV978	2	0	0	0	0	0	0	0	0	d__Bacteria;k__norank_d__Bacteria;p__Myxococcota;c__bacteriap25;o__norank_c__bacteriap25;f__norank_c__bacteriap25;g__norank_c__bacteriap25;s__uncultured_bacterium_c__bacteriap25
ASV979	2	0	0	0	0	0	0	0	0	d__Bacteria;k__norank_d__Bacteria;p__unclassified_k__norank_d__Bacteria;c__unclassified_k__norank_d__Bacteria;o__unclassified_k__norank_d__Bacteria;f__unclassified_k__norank_d__Bacteria;g__unclassified_k__norank_d__Bacteria;s__unclassified_k__norank_d__Bacteria
ASV980	2	0	0	0	0	0	0	0	0	d__Bacteria;k__norank_d__Bacteria;p__Hydrogenedentes;c__Hydrogenedentia;o__Hydrogenedentiales;f__Hydrogenedensaceae;g__norank_f__Hydrogenedensaceae;s__uncultured_bacterium_f__Hydrogenedensaceae
ASV981	2	0	0	0	0	0	0	0	0	d__Bacteria;k__norank_d__Bacteria;p__Proteobacteria;c__Gammaproteobacteria;o__Alteromonadales;f__Colwelliaceae;g__Colwellia;s__unclassified_g__Colwellia
ASV982	2	0	0	0	0	0	0	0	0	d__Bacteria;k__norank_d__Bacteria;p__Actinobacteriota;c__Actinobacteria;o__Corynebacteriales;f__Nocardiaceae;g__Rhodococcus;s__unclassified_g__Rhodococcus
ASV983	2	0	0	0	0	0	0	0	0	d__Bacteria;k__norank_d__Bacteria;p__unclassified_k__norank_d__Bacteria;c__unclassified_k__norank_d__Bacteria;o__unclassified_k__norank_d__Bacteria;f__unclassified_k__norank_d__Bacteria;g__unclassified_k__norank_d__Bacteria;s__unclassified_k__norank_d__Bacteria
ASV984	2	4	2	0	0	17	12	4	7	d__Bacteria;k__norank_d__Bacteria;p__Proteobacteria;c__Alphaproteobacteria;o__Rhizobiales;f__Beijerinckiaceae;g__Methylobacterium-Methylorubrum;s__unclassified_g__Methylobacterium-Methylorubrum
ASV985	2	0	0	0	0	0	0	0	0	d__Bacteria;k__norank_d__Bacteria;p__Myxococcota;c__bacteriap25;o__norank_c__bacteriap25;f__norank_c__bacteriap25;g__norank_c__bacteriap25;s__uncultured_bacterium_c__bacteriap25
ASV986	2	0	0	0	0	0	0	0	0	d__Bacteria;k__norank_d__Bacteria;p__Planctomycetota;c__unclassified_p__Planctomycetota;o__unclassified_p__Planctomycetota;f__unclassified_p__Planctomycetota;g__unclassified_p__Planctomycetota;s__unclassified_p__Planctomycetota
ASV987	2	0	0	0	0	0	0	0	0	d__Bacteria;k__norank_d__Bacteria;p__Bacteroidota;c__Bacteroidia;o__unclassified_c__Bacteroidia;f__unclassified_c__Bacteroidia;g__unclassified_c__Bacteroidia;s__unclassified_c__Bacteroidia
ASV988	2	0	0	0	0	0	0	0	0	d__Bacteria;k__norank_d__Bacteria;p__Chloroflexi;c__unclassified_p__Chloroflexi;o__unclassified_p__Chloroflexi;f__unclassified_p__Chloroflexi;g__unclassified_p__Chloroflexi;s__unclassified_p__Chloroflexi
ASV989	2	0	0	0	0	0	0	0	0	d__Bacteria;k__norank_d__Bacteria;p__Chloroflexi;c__unclassified_p__Chloroflexi;o__unclassified_p__Chloroflexi;f__unclassified_p__Chloroflexi;g__unclassified_p__Chloroflexi;s__unclassified_p__Chloroflexi
ASV990	2	0	0	0	0	0	0	0	0	d__Bacteria;k__norank_d__Bacteria;p__Proteobacteria;c__Gammaproteobacteria;o__Methylococcales;f__unclassified_o__Methylococcales;g__unclassified_o__Methylococcales;s__unclassified_o__Methylococcales
ASV991	2	0	0	0	0	0	0	0	0	d__Bacteria;k__norank_d__Bacteria;p__Chloroflexi;c__Dehalococcoidia;o__SAR202_clade;f__norank_o__SAR202_clade;g__norank_o__SAR202_clade;s__unclassified_g__norank_o__SAR202_clade
ASV992	2	0	0	0	0	0	0	0	0	d__Bacteria;k__norank_d__Bacteria;p__Patescibacteria;c__unclassified_p__Patescibacteria;o__unclassified_p__Patescibacteria;f__unclassified_p__Patescibacteria;g__unclassified_p__Patescibacteria;s__unclassified_p__Patescibacteria
ASV993	2	0	0	0	0	0	0	0	0	d__Bacteria;k__norank_d__Bacteria;p__Planctomycetota;c__Phycisphaerae;o__Phycisphaerales;f__Phycisphaeraceae;g__unclassified_f__Phycisphaeraceae;s__unclassified_f__Phycisphaeraceae
ASV994	2	3	0	0	0	0	0	0	0	d__Bacteria;k__norank_d__Bacteria;p__Acidobacteriota;c__Acidobacteriae;o__Subgroup_12;f__norank_o__Subgroup_12;g__norank_o__Subgroup_12;s__uncultured_Acidobacterium_sp._o__Subgroup_12
ASV995	2	0	0	0	0	0	0	0	0	d__Bacteria;k__norank_d__Bacteria;p__Bacteroidota;c__Bacteroidia;o__Chitinophagales;f__norank_o__Chitinophagales;g__norank_o__Chitinophagales;s__unclassified_g__norank_o__Chitinophagales
ASV996	2	0	0	0	0	0	0	0	0	d__Bacteria;k__norank_d__Bacteria;p__Proteobacteria;c__Gammaproteobacteria;o__Enterobacterales;f__Enterobacteriaceae;g__Escherichia-Shigella;s__unclassified_g__Escherichia-Shigella
ASV997	2	0	0	0	0	0	0	0	0	d__Bacteria;k__norank_d__Bacteria;p__unclassified_k__norank_d__Bacteria;c__unclassified_k__norank_d__Bacteria;o__unclassified_k__norank_d__Bacteria;f__unclassified_k__norank_d__Bacteria;g__unclassified_k__norank_d__Bacteria;s__unclassified_k__norank_d__Bacteria
ASV998	2	0	0	0	0	0	0	0	0	d__Bacteria;k__norank_d__Bacteria;p__unclassified_k__norank_d__Bacteria;c__unclassified_k__norank_d__Bacteria;o__unclassified_k__norank_d__Bacteria;f__unclassified_k__norank_d__Bacteria;g__unclassified_k__norank_d__Bacteria;s__unclassified_k__norank_d__Bacteria
ASV999	2	0	0	0	0	0	0	0	0	d__Bacteria;k__norank_d__Bacteria;p__Planctomycetota;c__Phycisphaerae;o__Phycisphaerales;f__Phycisphaeraceae;g__norank_f__Phycisphaeraceae;s__uncultured_bacterium_f__Phycisphaeraceae
ASV1000	2	0	0	0	0	0	0	0	0	d__Bacteria;k__norank_d__Bacteria;p__unclassified_k__norank_d__Bacteria;c__unclassified_k__norank_d__Bacteria;o__unclassified_k__norank_d__Bacteria;f__unclassified_k__norank_d__Bacteria;g__unclassified_k__norank_d__Bacteria;s__unclassified_k__norank_d__Bacteria
ASV1001	2	0	0	0	0	0	0	0	0	d__Bacteria;k__norank_d__Bacteria;p__Proteobacteria;c__Gammaproteobacteria;o__Pseudomonadales;f__Moraxellaceae;g__Enhydrobacter;s__unclassified_g__Enhydrobacter
ASV1002	2	0	0	0	0	0	0	0	0	d__Bacteria;k__norank_d__Bacteria;p__unclassified_k__norank_d__Bacteria;c__unclassified_k__norank_d__Bacteria;o__unclassified_k__norank_d__Bacteria;f__unclassified_k__norank_d__Bacteria;g__unclassified_k__norank_d__Bacteria;s__unclassified_k__norank_d__Bacteria
ASV1003	2	0	0	0	0	0	0	0	0	d__Bacteria;k__norank_d__Bacteria;p__unclassified_k__norank_d__Bacteria;c__unclassified_k__norank_d__Bacteria;o__unclassified_k__norank_d__Bacteria;f__unclassified_k__norank_d__Bacteria;g__unclassified_k__norank_d__Bacteria;s__unclassified_k__norank_d__Bacteria
ASV1004	2	0	0	0	0	0	0	0	0	d__Bacteria;k__norank_d__Bacteria;p__Bacteroidota;c__Bacteroidia;o__unclassified_c__Bacteroidia;f__unclassified_c__Bacteroidia;g__unclassified_c__Bacteroidia;s__unclassified_c__Bacteroidia
ASV1005	2	0	0	0	0	0	0	0	0	d__Bacteria;k__norank_d__Bacteria;p__Chloroflexi;c__Anaerolineae;o__unclassified_c__Anaerolineae;f__unclassified_c__Anaerolineae;g__unclassified_c__Anaerolineae;s__unclassified_c__Anaerolineae
ASV1006	2	0	0	0	0	0	0	0	0	d__Bacteria;k__norank_d__Bacteria;p__Patescibacteria;c__Parcubacteria;o__norank_c__Parcubacteria;f__norank_c__Parcubacteria;g__norank_c__Parcubacteria;s__uncultured_bacterium_c__Parcubacteria
ASV1007	2	0	0	0	0	0	0	0	0	d__Bacteria;k__norank_d__Bacteria;p__Gemmatimonadota;c__unclassified_p__Gemmatimonadota;o__unclassified_p__Gemmatimonadota;f__unclassified_p__Gemmatimonadota;g__unclassified_p__Gemmatimonadota;s__unclassified_p__Gemmatimonadota
ASV1008	2	0	0	0	0	0	0	0	0	d__Bacteria;k__norank_d__Bacteria;p__Verrucomicrobiota;c__Omnitrophia;o__Omnitrophales;f__Omnitrophaceae;g__Candidatus_Omnitrophus;s__uncultured_bacterium_g__Candidatus_Omnitrophus
ASV1009	2	0	0	0	0	0	0	0	0	d__Bacteria;k__norank_d__Bacteria;p__Proteobacteria;c__Gammaproteobacteria;o__unclassified_c__Gammaproteobacteria;f__unclassified_c__Gammaproteobacteria;g__unclassified_c__Gammaproteobacteria;s__unclassified_c__Gammaproteobacteria
ASV1010	2	0	0	0	0	0	0	0	0	d__Bacteria;k__norank_d__Bacteria;p__Proteobacteria;c__Gammaproteobacteria;o__Coxiellales;f__Coxiellaceae;g__Coxiella;s__unclassified_g__Coxiella
ASV1011	2	0	0	0	0	0	0	0	0	d__Bacteria;k__norank_d__Bacteria;p__Planctomycetota;c__unclassified_p__Planctomycetota;o__unclassified_p__Planctomycetota;f__unclassified_p__Planctomycetota;g__unclassified_p__Planctomycetota;s__unclassified_p__Planctomycetota
ASV1012	2	0	0	0	0	0	0	0	0	d__Bacteria;k__norank_d__Bacteria;p__Verrucomicrobiota;c__Omnitrophia;o__Omnitrophales;f__Omnitrophaceae;g__Candidatus_Omnitrophus;s__uncultured_bacterium_g__Candidatus_Omnitrophus
ASV1013	2	0	0	0	0	0	0	0	0	d__Bacteria;k__norank_d__Bacteria;p__Proteobacteria;c__Gammaproteobacteria;o__unclassified_c__Gammaproteobacteria;f__unclassified_c__Gammaproteobacteria;g__unclassified_c__Gammaproteobacteria;s__unclassified_c__Gammaproteobacteria
ASV1014	2	0	0	0	0	0	0	0	0	d__Bacteria;k__norank_d__Bacteria;p__Planctomycetota;c__OM190;o__norank_c__OM190;f__norank_c__OM190;g__norank_c__OM190;s__unclassified_g__norank_c__OM190
ASV1015	2	0	0	0	0	0	0	0	0	d__Bacteria;k__norank_d__Bacteria;p__Dependentiae;c__Babeliae;o__Babeliales;f__Babeliaceae;g__norank_f__Babeliaceae;s__unclassified_g__norank_f__Babeliaceae
ASV1016	2	0	0	0	0	0	0	0	0	d__Bacteria;k__norank_d__Bacteria;p__Verrucomicrobiota;c__Omnitrophia;o__Omnitrophales;f__Omnitrophaceae;g__Candidatus_Omnitrophus;s__uncultured_bacterium_g__Candidatus_Omnitrophus
ASV1017	2	0	0	0	0	0	0	0	0	d__Bacteria;k__norank_d__Bacteria;p__Proteobacteria;c__Alphaproteobacteria;o__unclassified_c__Alphaproteobacteria;f__unclassified_c__Alphaproteobacteria;g__unclassified_c__Alphaproteobacteria;s__unclassified_c__Alphaproteobacteria
ASV1018	2	0	0	0	0	0	0	0	0	d__Bacteria;k__norank_d__Bacteria;p__unclassified_k__norank_d__Bacteria;c__unclassified_k__norank_d__Bacteria;o__unclassified_k__norank_d__Bacteria;f__unclassified_k__norank_d__Bacteria;g__unclassified_k__norank_d__Bacteria;s__unclassified_k__norank_d__Bacteria
ASV1019	2	0	0	0	0	0	0	0	0	d__Bacteria;k__norank_d__Bacteria;p__Planctomycetota;c__vadinHA49;o__norank_c__vadinHA49;f__norank_c__vadinHA49;g__norank_c__vadinHA49;s__uncultured_deep-sea_bacterium_c__vadinHA49
ASV1020	2	0	0	0	0	0	0	0	0	d__Bacteria;k__norank_d__Bacteria;p__Proteobacteria;c__Alphaproteobacteria;o__unclassified_c__Alphaproteobacteria;f__unclassified_c__Alphaproteobacteria;g__unclassified_c__Alphaproteobacteria;s__unclassified_c__Alphaproteobacteria
ASV1021	2	0	0	0	0	0	0	0	0	d__Bacteria;k__norank_d__Bacteria;p__Acidobacteriota;c__Subgroup_21;o__norank_c__Subgroup_21;f__norank_c__Subgroup_21;g__norank_c__Subgroup_21;s__unclassified_g__norank_c__Subgroup_21
ASV1022	2	0	0	0	0	0	0	0	0	d__Bacteria;k__norank_d__Bacteria;p__Proteobacteria;c__Alphaproteobacteria;o__unclassified_c__Alphaproteobacteria;f__unclassified_c__Alphaproteobacteria;g__unclassified_c__Alphaproteobacteria;s__unclassified_c__Alphaproteobacteria
ASV1023	2	0	0	0	0	0	0	0	0	d__Bacteria;k__norank_d__Bacteria;p__Myxococcota;c__bacteriap25;o__norank_c__bacteriap25;f__norank_c__bacteriap25;g__norank_c__bacteriap25;s__unclassified_g__norank_c__bacteriap25
ASV1024	2	0	0	0	0	0	0	0	0	d__Bacteria;k__norank_d__Bacteria;p__unclassified_k__norank_d__Bacteria;c__unclassified_k__norank_d__Bacteria;o__unclassified_k__norank_d__Bacteria;f__unclassified_k__norank_d__Bacteria;g__unclassified_k__norank_d__Bacteria;s__unclassified_k__norank_d__Bacteria
ASV1025	2	0	0	0	0	0	0	0	0	d__Bacteria;k__norank_d__Bacteria;p__SAR324_cladeMarine_group_B;c__norank_p__SAR324_cladeMarine_group_B;o__norank_p__SAR324_cladeMarine_group_B;f__norank_p__SAR324_cladeMarine_group_B;g__norank_p__SAR324_cladeMarine_group_B;s__unclassified_g__norank_p__SAR324_cladeMarine_group_B
ASV1026	2	0	0	0	0	0	0	0	0	d__Bacteria;k__norank_d__Bacteria;p__Hydrogenedentes;c__Hydrogenedentia;o__Hydrogenedentiales;f__Hydrogenedensaceae;g__norank_f__Hydrogenedensaceae;s__unclassified_g__norank_f__Hydrogenedensaceae
ASV1027	2	0	0	0	0	0	0	0	0	d__Bacteria;k__norank_d__Bacteria;p__Planctomycetota;c__vadinHA49;o__norank_c__vadinHA49;f__norank_c__vadinHA49;g__norank_c__vadinHA49;s__uncultured_deep-sea_bacterium_c__vadinHA49
ASV1028	2	0	0	0	0	0	0	0	0	d__Bacteria;k__norank_d__Bacteria;p__Chloroflexi;c__Dehalococcoidia;o__SAR202_clade;f__norank_o__SAR202_clade;g__norank_o__SAR202_clade;s__unclassified_g__norank_o__SAR202_clade
ASV1029	2	0	0	0	0	0	0	0	0	d__Bacteria;k__norank_d__Bacteria;p__Myxococcota;c__bacteriap25;o__norank_c__bacteriap25;f__norank_c__bacteriap25;g__norank_c__bacteriap25;s__unclassified_g__norank_c__bacteriap25
ASV1030	2	0	0	0	0	0	0	0	0	d__Bacteria;k__norank_d__Bacteria;p__Verrucomicrobiota;c__Omnitrophia;o__Omnitrophales;f__Omnitrophaceae;g__Candidatus_Omnitrophus;s__uncultured_bacterium_g__Candidatus_Omnitrophus
ASV1031	2	0	0	0	0	0	0	0	0	d__Bacteria;k__norank_d__Bacteria;p__Planctomycetota;c__unclassified_p__Planctomycetota;o__unclassified_p__Planctomycetota;f__unclassified_p__Planctomycetota;g__unclassified_p__Planctomycetota;s__unclassified_p__Planctomycetota
ASV1032	2	0	0	0	0	0	0	0	0	d__Bacteria;k__norank_d__Bacteria;p__Chloroflexi;c__Dehalococcoidia;o__SAR202_clade;f__norank_o__SAR202_clade;g__norank_o__SAR202_clade;s__unclassified_g__norank_o__SAR202_clade
ASV1033	2	0	0	0	0	0	0	0	0	d__Bacteria;k__norank_d__Bacteria;p__unclassified_k__norank_d__Bacteria;c__unclassified_k__norank_d__Bacteria;o__unclassified_k__norank_d__Bacteria;f__unclassified_k__norank_d__Bacteria;g__unclassified_k__norank_d__Bacteria;s__unclassified_k__norank_d__Bacteria
ASV1034	2	0	0	0	0	0	0	0	0	d__Bacteria;k__norank_d__Bacteria;p__unclassified_k__norank_d__Bacteria;c__unclassified_k__norank_d__Bacteria;o__unclassified_k__norank_d__Bacteria;f__unclassified_k__norank_d__Bacteria;g__unclassified_k__norank_d__Bacteria;s__unclassified_k__norank_d__Bacteria
ASV1035	2	0	0	0	0	0	0	0	0	d__Bacteria;k__norank_d__Bacteria;p__Proteobacteria;c__Alphaproteobacteria;o__Sphingomonadales;f__Sphingomonadaceae;g__Sphingomonas;s__unclassified_g__Sphingomonas
ASV1036	2	0	0	0	0	0	0	0	0	d__Bacteria;k__norank_d__Bacteria;p__Chloroflexi;c__Dehalococcoidia;o__SAR202_clade;f__norank_o__SAR202_clade;g__norank_o__SAR202_clade;s__unclassified_g__norank_o__SAR202_clade
ASV1037	2	0	0	0	0	0	0	0	0	d__Bacteria;k__norank_d__Bacteria;p__Chloroflexi;c__unclassified_p__Chloroflexi;o__unclassified_p__Chloroflexi;f__unclassified_p__Chloroflexi;g__unclassified_p__Chloroflexi;s__unclassified_p__Chloroflexi
ASV1038	2	0	0	0	0	0	0	0	0	d__Bacteria;k__norank_d__Bacteria;p__Planctomycetota;c__Pla3_lineage;o__norank_c__Pla3_lineage;f__norank_c__Pla3_lineage;g__norank_c__Pla3_lineage;s__unclassified_g__norank_c__Pla3_lineage
ASV1039	2	0	0	0	0	0	0	0	0	d__Bacteria;k__norank_d__Bacteria;p__NB1-j;c__norank_p__NB1-j;o__norank_p__NB1-j;f__norank_p__NB1-j;g__norank_p__NB1-j;s__unclassified_g__norank_p__NB1-j
ASV1040	2	0	0	0	0	0	0	0	0	d__Bacteria;k__norank_d__Bacteria;p__Proteobacteria;c__unclassified_p__Proteobacteria;o__unclassified_p__Proteobacteria;f__unclassified_p__Proteobacteria;g__unclassified_p__Proteobacteria;s__unclassified_p__Proteobacteria
ASV1041	2	0	0	0	0	0	0	0	0	d__Bacteria;k__norank_d__Bacteria;p__Proteobacteria;c__Gammaproteobacteria;o__unclassified_c__Gammaproteobacteria;f__unclassified_c__Gammaproteobacteria;g__unclassified_c__Gammaproteobacteria;s__unclassified_c__Gammaproteobacteria
ASV1042	2	0	0	0	0	0	0	0	0	d__Bacteria;k__norank_d__Bacteria;p__Gemmatimonadota;c__BD2-11_terrestrial_group;o__norank_c__BD2-11_terrestrial_group;f__norank_c__BD2-11_terrestrial_group;g__norank_c__BD2-11_terrestrial_group;s__uncultured_bacterium_c__BD2-11_terrestrial_group
ASV1043	2	0	0	0	0	0	0	0	0	d__Bacteria;k__norank_d__Bacteria;p__Bacteroidota;c__Bacteroidia;o__Cytophagales;f__unclassified_o__Cytophagales;g__unclassified_o__Cytophagales;s__unclassified_o__Cytophagales
ASV1044	2	0	0	0	0	0	0	0	0	d__Bacteria;k__norank_d__Bacteria;p__Chloroflexi;c__unclassified_p__Chloroflexi;o__unclassified_p__Chloroflexi;f__unclassified_p__Chloroflexi;g__unclassified_p__Chloroflexi;s__unclassified_p__Chloroflexi
ASV1045	2	0	0	0	0	0	0	0	0	d__Bacteria;k__norank_d__Bacteria;p__unclassified_k__norank_d__Bacteria;c__unclassified_k__norank_d__Bacteria;o__unclassified_k__norank_d__Bacteria;f__unclassified_k__norank_d__Bacteria;g__unclassified_k__norank_d__Bacteria;s__unclassified_k__norank_d__Bacteria
ASV1046	2	0	0	0	0	0	0	0	0	d__Bacteria;k__norank_d__Bacteria;p__Chloroflexi;c__Dehalococcoidia;o__SAR202_clade;f__norank_o__SAR202_clade;g__norank_o__SAR202_clade;s__unclassified_g__norank_o__SAR202_clade
ASV1047	2	0	0	0	0	0	0	0	0	d__Bacteria;k__norank_d__Bacteria;p__Chloroflexi;c__Dehalococcoidia;o__SAR202_clade;f__norank_o__SAR202_clade;g__norank_o__SAR202_clade;s__unclassified_g__norank_o__SAR202_clade
ASV1048	2	0	0	0	0	0	0	0	0	d__Bacteria;k__norank_d__Bacteria;p__Nitrospirota;c__Nitrospiria;o__Nitrospirales;f__Nitrospiraceae;g__Nitrospira;s__uncultured_Cytophaga_sp._g__Nitrospira
ASV1049	2	8	16	8	0	0	0	13	0	d__Bacteria;k__norank_d__Bacteria;p__Proteobacteria;c__Gammaproteobacteria;o__Alteromonadales;f__Shewanellaceae;g__Psychrobium;s__uncultured_gamma_proteobacterium_g__Psychrobium
ASV1050	2	0	0	0	0	0	0	0	0	d__Bacteria;k__norank_d__Bacteria;p__unclassified_k__norank_d__Bacteria;c__unclassified_k__norank_d__Bacteria;o__unclassified_k__norank_d__Bacteria;f__unclassified_k__norank_d__Bacteria;g__unclassified_k__norank_d__Bacteria;s__unclassified_k__norank_d__Bacteria
ASV1051	2	0	0	0	0	0	0	0	0	d__Bacteria;k__norank_d__Bacteria;p__unclassified_k__norank_d__Bacteria;c__unclassified_k__norank_d__Bacteria;o__unclassified_k__norank_d__Bacteria;f__unclassified_k__norank_d__Bacteria;g__unclassified_k__norank_d__Bacteria;s__unclassified_k__norank_d__Bacteria
ASV1052	2	0	0	0	0	0	0	0	0	d__Bacteria;k__norank_d__Bacteria;p__Myxococcota;c__Myxococcia;o__Myxococcales;f__Myxococcaceae;g__P3OB-42;s__unclassified_g__P3OB-42
ASV1053	2	0	0	0	0	0	0	0	0	d__Bacteria;k__norank_d__Bacteria;p__Proteobacteria;c__Gammaproteobacteria;o__Cellvibrionales;f__Spongiibacteraceae;g__BD1-7_clade;s__uncultured_bacterium_g__BD1-7_clade
ASV1054	2	0	0	0	0	0	0	0	0	d__Bacteria;k__norank_d__Bacteria;p__unclassified_k__norank_d__Bacteria;c__unclassified_k__norank_d__Bacteria;o__unclassified_k__norank_d__Bacteria;f__unclassified_k__norank_d__Bacteria;g__unclassified_k__norank_d__Bacteria;s__unclassified_k__norank_d__Bacteria
ASV1055	2	0	0	0	0	0	0	0	0	d__Bacteria;k__norank_d__Bacteria;p__unclassified_k__norank_d__Bacteria;c__unclassified_k__norank_d__Bacteria;o__unclassified_k__norank_d__Bacteria;f__unclassified_k__norank_d__Bacteria;g__unclassified_k__norank_d__Bacteria;s__unclassified_k__norank_d__Bacteria
ASV1056	2	0	0	0	0	0	0	0	0	d__Bacteria;k__norank_d__Bacteria;p__unclassified_k__norank_d__Bacteria;c__unclassified_k__norank_d__Bacteria;o__unclassified_k__norank_d__Bacteria;f__unclassified_k__norank_d__Bacteria;g__unclassified_k__norank_d__Bacteria;s__unclassified_k__norank_d__Bacteria
ASV1057	2	0	0	0	0	0	0	0	0	d__Bacteria;k__norank_d__Bacteria;p__unclassified_k__norank_d__Bacteria;c__unclassified_k__norank_d__Bacteria;o__unclassified_k__norank_d__Bacteria;f__unclassified_k__norank_d__Bacteria;g__unclassified_k__norank_d__Bacteria;s__unclassified_k__norank_d__Bacteria
ASV1058	2	0	0	0	0	0	0	0	0	d__Bacteria;k__norank_d__Bacteria;p__Nitrospirota;c__Nitrospiria;o__Nitrospirales;f__Nitrospiraceae;g__Nitrospira;s__unclassified_g__Nitrospira
ASV1059	2	9	0	18	20	0	0	20	3	d__Bacteria;k__norank_d__Bacteria;p__Chloroflexi;c__TK30;o__norank_c__TK30;f__norank_c__TK30;g__norank_c__TK30;s__uncultured_bacterium_c__TK30
ASV1060	2	0	0	0	0	0	0	0	0	d__Bacteria;k__norank_d__Bacteria;p__Planctomycetota;c__unclassified_p__Planctomycetota;o__unclassified_p__Planctomycetota;f__unclassified_p__Planctomycetota;g__unclassified_p__Planctomycetota;s__unclassified_p__Planctomycetota
ASV1061	2	0	0	0	0	0	0	0	0	d__Bacteria;k__norank_d__Bacteria;p__unclassified_k__norank_d__Bacteria;c__unclassified_k__norank_d__Bacteria;o__unclassified_k__norank_d__Bacteria;f__unclassified_k__norank_d__Bacteria;g__unclassified_k__norank_d__Bacteria;s__unclassified_k__norank_d__Bacteria
ASV1062	2	19	4	0	5	0	5	4	0	d__Bacteria;k__norank_d__Bacteria;p__Proteobacteria;c__Gammaproteobacteria;o__UBA10353_marine_group;f__norank_o__UBA10353_marine_group;g__norank_o__UBA10353_marine_group;s__uncultured_deep-sea_bacterium_o__UBA10353_marine_group
ASV1063	2	0	0	0	0	0	0	0	0	d__Bacteria;k__norank_d__Bacteria;p__unclassified_k__norank_d__Bacteria;c__unclassified_k__norank_d__Bacteria;o__unclassified_k__norank_d__Bacteria;f__unclassified_k__norank_d__Bacteria;g__unclassified_k__norank_d__Bacteria;s__unclassified_k__norank_d__Bacteria
ASV1064	2	0	0	0	0	0	0	0	0	d__Bacteria;k__norank_d__Bacteria;p__Planctomycetota;c__unclassified_p__Planctomycetota;o__unclassified_p__Planctomycetota;f__unclassified_p__Planctomycetota;g__unclassified_p__Planctomycetota;s__unclassified_p__Planctomycetota
ASV1065	2	0	0	0	0	0	0	0	0	d__Bacteria;k__norank_d__Bacteria;p__Proteobacteria;c__Gammaproteobacteria;o__Burkholderiales;f__Oxalobacteraceae;g__unclassified_f__Oxalobacteraceae;s__unclassified_f__Oxalobacteraceae
ASV1066	2	0	0	0	2	0	0	0	0	d__Bacteria;k__norank_d__Bacteria;p__Acidobacteriota;c__Subgroup_26;o__norank_c__Subgroup_26;f__norank_c__Subgroup_26;g__norank_c__Subgroup_26;s__uncultured_bacterium_c__Subgroup_26
ASV1067	2	0	0	0	0	0	0	0	0	d__Bacteria;k__norank_d__Bacteria;p__Sumerlaeota;c__Sumerlaeia;o__Sumerlaeales;f__Sumerlaeaceae;g__Sumerlaea;s__unclassified_g__Sumerlaea
ASV1068	2	0	0	0	0	0	0	0	0	d__Bacteria;k__norank_d__Bacteria;p__Proteobacteria;c__Alphaproteobacteria;o__unclassified_c__Alphaproteobacteria;f__unclassified_c__Alphaproteobacteria;g__unclassified_c__Alphaproteobacteria;s__unclassified_c__Alphaproteobacteria
ASV1069	2	0	0	0	0	0	0	0	0	d__Bacteria;k__norank_d__Bacteria;p__unclassified_k__norank_d__Bacteria;c__unclassified_k__norank_d__Bacteria;o__unclassified_k__norank_d__Bacteria;f__unclassified_k__norank_d__Bacteria;g__unclassified_k__norank_d__Bacteria;s__unclassified_k__norank_d__Bacteria
ASV1070	2	0	0	0	0	0	0	0	0	d__Bacteria;k__norank_d__Bacteria;p__unclassified_k__norank_d__Bacteria;c__unclassified_k__norank_d__Bacteria;o__unclassified_k__norank_d__Bacteria;f__unclassified_k__norank_d__Bacteria;g__unclassified_k__norank_d__Bacteria;s__unclassified_k__norank_d__Bacteria
ASV1071	2	0	0	0	0	0	0	0	0	d__Bacteria;k__norank_d__Bacteria;p__unclassified_k__norank_d__Bacteria;c__unclassified_k__norank_d__Bacteria;o__unclassified_k__norank_d__Bacteria;f__unclassified_k__norank_d__Bacteria;g__unclassified_k__norank_d__Bacteria;s__unclassified_k__norank_d__Bacteria
ASV1072	2	0	0	0	0	0	0	0	0	d__Bacteria;k__norank_d__Bacteria;p__Proteobacteria;c__unclassified_p__Proteobacteria;o__unclassified_p__Proteobacteria;f__unclassified_p__Proteobacteria;g__unclassified_p__Proteobacteria;s__unclassified_p__Proteobacteria
ASV1073	2	0	0	0	0	0	0	0	0	d__Bacteria;k__norank_d__Bacteria;p__unclassified_k__norank_d__Bacteria;c__unclassified_k__norank_d__Bacteria;o__unclassified_k__norank_d__Bacteria;f__unclassified_k__norank_d__Bacteria;g__unclassified_k__norank_d__Bacteria;s__unclassified_k__norank_d__Bacteria
ASV1074	2	0	0	0	0	0	0	0	0	d__Bacteria;k__norank_d__Bacteria;p__Planctomycetota;c__unclassified_p__Planctomycetota;o__unclassified_p__Planctomycetota;f__unclassified_p__Planctomycetota;g__unclassified_p__Planctomycetota;s__unclassified_p__Planctomycetota
ASV1075	2	0	0	0	0	0	0	0	0	d__Bacteria;k__norank_d__Bacteria;p__Chloroflexi;c__Dehalococcoidia;o__unclassified_c__Dehalococcoidia;f__unclassified_c__Dehalococcoidia;g__unclassified_c__Dehalococcoidia;s__unclassified_c__Dehalococcoidia
ASV1076	2	0	0	0	0	0	0	0	0	d__Bacteria;k__norank_d__Bacteria;p__Proteobacteria;c__Alphaproteobacteria;o__unclassified_c__Alphaproteobacteria;f__unclassified_c__Alphaproteobacteria;g__unclassified_c__Alphaproteobacteria;s__unclassified_c__Alphaproteobacteria
ASV1077	2	0	0	0	0	0	0	0	0	d__Bacteria;k__norank_d__Bacteria;p__Proteobacteria;c__Alphaproteobacteria;o__unclassified_c__Alphaproteobacteria;f__unclassified_c__Alphaproteobacteria;g__unclassified_c__Alphaproteobacteria;s__unclassified_c__Alphaproteobacteria
ASV1078	2	0	0	0	0	0	0	0	0	d__Bacteria;k__norank_d__Bacteria;p__Proteobacteria;c__Alphaproteobacteria;o__Kiloniellales;f__Kiloniellaceae;g__norank_f__Kiloniellaceae;s__marine_sediment_metagenome_f__Kiloniellaceae
ASV1079	2	0	0	0	0	0	0	0	0	d__Bacteria;k__norank_d__Bacteria;p__Patescibacteria;c__Gracilibacteria;o__Candidatus_Peribacteria;f__norank_o__Candidatus_Peribacteria;g__norank_o__Candidatus_Peribacteria;s__uncultured_bacterium_o__Candidatus_Peribacteria
ASV1080	2	0	0	0	0	0	0	0	0	d__Bacteria;k__norank_d__Bacteria;p__Proteobacteria;c__Gammaproteobacteria;o__Coxiellales;f__Coxiellaceae;g__Coxiella;s__unclassified_g__Coxiella
ASV1081	2	0	0	0	0	0	0	0	0	d__Bacteria;k__norank_d__Bacteria;p__NB1-j;c__norank_p__NB1-j;o__norank_p__NB1-j;f__norank_p__NB1-j;g__norank_p__NB1-j;s__unclassified_g__norank_p__NB1-j
ASV1082	2	0	0	0	0	0	0	0	0	d__Bacteria;k__norank_d__Bacteria;p__unclassified_k__norank_d__Bacteria;c__unclassified_k__norank_d__Bacteria;o__unclassified_k__norank_d__Bacteria;f__unclassified_k__norank_d__Bacteria;g__unclassified_k__norank_d__Bacteria;s__unclassified_k__norank_d__Bacteria
ASV1083	2	0	0	0	0	0	0	0	0	d__Bacteria;k__norank_d__Bacteria;p__Dadabacteria;c__Dadabacteriia;o__Dadabacteriales;f__norank_o__Dadabacteriales;g__norank_o__Dadabacteriales;s__unclassified_g__norank_o__Dadabacteriales
ASV1084	2	0	0	0	0	0	0	0	0	d__Bacteria;k__norank_d__Bacteria;p__unclassified_k__norank_d__Bacteria;c__unclassified_k__norank_d__Bacteria;o__unclassified_k__norank_d__Bacteria;f__unclassified_k__norank_d__Bacteria;g__unclassified_k__norank_d__Bacteria;s__unclassified_k__norank_d__Bacteria
ASV1085	2	0	0	0	0	0	0	0	0	d__Bacteria;k__norank_d__Bacteria;p__NB1-j;c__norank_p__NB1-j;o__norank_p__NB1-j;f__norank_p__NB1-j;g__norank_p__NB1-j;s__uncultured_organism_p__NB1-j
ASV1086	2	0	0	0	0	0	0	0	0	d__Bacteria;k__norank_d__Bacteria;p__Proteobacteria;c__Gammaproteobacteria;o__Arenicellales;f__Arenicellaceae;g__HTCC5015;s__uncultured_bacterium_g__HTCC5015
ASV1087	2	0	0	0	0	0	0	0	0	d__Bacteria;k__norank_d__Bacteria;p__unclassified_k__norank_d__Bacteria;c__unclassified_k__norank_d__Bacteria;o__unclassified_k__norank_d__Bacteria;f__unclassified_k__norank_d__Bacteria;g__unclassified_k__norank_d__Bacteria;s__unclassified_k__norank_d__Bacteria
ASV1088	2	0	0	0	0	0	0	0	0	d__Bacteria;k__norank_d__Bacteria;p__Proteobacteria;c__unclassified_p__Proteobacteria;o__unclassified_p__Proteobacteria;f__unclassified_p__Proteobacteria;g__unclassified_p__Proteobacteria;s__unclassified_p__Proteobacteria
ASV1089	2	0	0	0	0	0	0	0	0	d__Bacteria;k__norank_d__Bacteria;p__Chloroflexi;c__unclassified_p__Chloroflexi;o__unclassified_p__Chloroflexi;f__unclassified_p__Chloroflexi;g__unclassified_p__Chloroflexi;s__unclassified_p__Chloroflexi
ASV1090	2	0	0	0	0	0	0	0	0	d__Bacteria;k__norank_d__Bacteria;p__Patescibacteria;c__Parcubacteria;o__unclassified_c__Parcubacteria;f__unclassified_c__Parcubacteria;g__unclassified_c__Parcubacteria;s__unclassified_c__Parcubacteria
ASV1091	2	0	0	0	0	0	0	0	0	d__Bacteria;k__norank_d__Bacteria;p__Proteobacteria;c__Alphaproteobacteria;o__unclassified_c__Alphaproteobacteria;f__unclassified_c__Alphaproteobacteria;g__unclassified_c__Alphaproteobacteria;s__unclassified_c__Alphaproteobacteria
ASV1092	2	0	0	0	0	0	0	0	0	d__Bacteria;k__norank_d__Bacteria;p__unclassified_k__norank_d__Bacteria;c__unclassified_k__norank_d__Bacteria;o__unclassified_k__norank_d__Bacteria;f__unclassified_k__norank_d__Bacteria;g__unclassified_k__norank_d__Bacteria;s__unclassified_k__norank_d__Bacteria
ASV1093	2	0	0	0	0	0	0	0	0	d__Bacteria;k__norank_d__Bacteria;p__Nitrospirota;c__Nitrospiria;o__Nitrospirales;f__Nitrospiraceae;g__Nitrospira;s__unclassified_g__Nitrospira
ASV1094	2	0	0	0	0	0	0	0	0	d__Bacteria;k__norank_d__Bacteria;p__unclassified_k__norank_d__Bacteria;c__unclassified_k__norank_d__Bacteria;o__unclassified_k__norank_d__Bacteria;f__unclassified_k__norank_d__Bacteria;g__unclassified_k__norank_d__Bacteria;s__unclassified_k__norank_d__Bacteria
ASV1095	2	0	0	0	0	0	0	0	0	d__Bacteria;k__norank_d__Bacteria;p__Patescibacteria;c__Gracilibacteria;o__Candidatus_Peribacteria;f__norank_o__Candidatus_Peribacteria;g__norank_o__Candidatus_Peribacteria;s__unclassified_g__norank_o__Candidatus_Peribacteria
ASV1096	2	0	0	0	0	0	0	0	0	d__Bacteria;k__norank_d__Bacteria;p__Proteobacteria;c__Gammaproteobacteria;o__EC3;f__norank_o__EC3;g__norank_o__EC3;s__unclassified_g__norank_o__EC3
ASV1097	2	0	0	0	0	0	0	0	0	d__Bacteria;k__norank_d__Bacteria;p__Marinimicrobia_SAR406_clade;c__norank_p__Marinimicrobia_SAR406_clade;o__norank_p__Marinimicrobia_SAR406_clade;f__norank_p__Marinimicrobia_SAR406_clade;g__norank_p__Marinimicrobia_SAR406_clade;s__uncultured_deep-sea_bacterium_p__Marinimicrobia_SAR406_clade
ASV1098	2	0	0	0	0	0	0	0	0	d__Bacteria;k__norank_d__Bacteria;p__SAR324_cladeMarine_group_B;c__norank_p__SAR324_cladeMarine_group_B;o__norank_p__SAR324_cladeMarine_group_B;f__norank_p__SAR324_cladeMarine_group_B;g__norank_p__SAR324_cladeMarine_group_B;s__unclassified_g__norank_p__SAR324_cladeMarine_group_B
ASV1099	2	0	0	0	0	0	0	0	0	d__Bacteria;k__norank_d__Bacteria;p__unclassified_k__norank_d__Bacteria;c__unclassified_k__norank_d__Bacteria;o__unclassified_k__norank_d__Bacteria;f__unclassified_k__norank_d__Bacteria;g__unclassified_k__norank_d__Bacteria;s__unclassified_k__norank_d__Bacteria
ASV1100	2	0	0	0	0	0	0	0	0	d__Bacteria;k__norank_d__Bacteria;p__SAR324_cladeMarine_group_B;c__norank_p__SAR324_cladeMarine_group_B;o__norank_p__SAR324_cladeMarine_group_B;f__norank_p__SAR324_cladeMarine_group_B;g__norank_p__SAR324_cladeMarine_group_B;s__uncultured_bacterium_p__SAR324_cladeMarine_group_B
ASV1101	2	0	0	0	0	0	0	0	0	d__Bacteria;k__norank_d__Bacteria;p__Marinimicrobia_SAR406_clade;c__norank_p__Marinimicrobia_SAR406_clade;o__norank_p__Marinimicrobia_SAR406_clade;f__norank_p__Marinimicrobia_SAR406_clade;g__norank_p__Marinimicrobia_SAR406_clade;s__uncultured_deep-sea_bacterium_p__Marinimicrobia_SAR406_clade
ASV1102	2	0	0	0	0	0	0	0	0	d__Bacteria;k__norank_d__Bacteria;p__unclassified_k__norank_d__Bacteria;c__unclassified_k__norank_d__Bacteria;o__unclassified_k__norank_d__Bacteria;f__unclassified_k__norank_d__Bacteria;g__unclassified_k__norank_d__Bacteria;s__unclassified_k__norank_d__Bacteria
ASV1103	2	0	0	0	0	0	0	0	0	d__Bacteria;k__norank_d__Bacteria;p__Acidobacteriota;c__Acidobacteriae;o__PAUC26f;f__norank_o__PAUC26f;g__norank_o__PAUC26f;s__unclassified_g__norank_o__PAUC26f
ASV1104	2	0	0	0	0	0	0	0	0	d__Bacteria;k__norank_d__Bacteria;p__Proteobacteria;c__Alphaproteobacteria;o__unclassified_c__Alphaproteobacteria;f__unclassified_c__Alphaproteobacteria;g__unclassified_c__Alphaproteobacteria;s__unclassified_c__Alphaproteobacteria
ASV1105	2	0	0	0	0	0	0	0	0	d__Bacteria;k__norank_d__Bacteria;p__Proteobacteria;c__Gammaproteobacteria;o__unclassified_c__Gammaproteobacteria;f__unclassified_c__Gammaproteobacteria;g__unclassified_c__Gammaproteobacteria;s__unclassified_c__Gammaproteobacteria
ASV1106	2	0	0	0	2	0	0	0	0	d__Bacteria;k__norank_d__Bacteria;p__Patescibacteria;c__Parcubacteria;o__Candidatus_Giovannonibacteria;f__norank_o__Candidatus_Giovannonibacteria;g__norank_o__Candidatus_Giovannonibacteria;s__uncultured_bacterium_o__Candidatus_Giovannonibacteria
ASV1107	2	0	0	0	0	0	0	0	0	d__Bacteria;k__norank_d__Bacteria;p__Proteobacteria;c__Alphaproteobacteria;o__unclassified_c__Alphaproteobacteria;f__unclassified_c__Alphaproteobacteria;g__unclassified_c__Alphaproteobacteria;s__unclassified_c__Alphaproteobacteria
ASV1108	2	0	0	0	0	0	0	0	0	d__Bacteria;k__norank_d__Bacteria;p__Acidobacteriota;c__Subgroup_22;o__norank_c__Subgroup_22;f__norank_c__Subgroup_22;g__norank_c__Subgroup_22;s__uncultured_bacterium_c__Subgroup_22
ASV1109	2	0	0	0	0	0	0	0	0	d__Bacteria;k__norank_d__Bacteria;p__NB1-j;c__norank_p__NB1-j;o__norank_p__NB1-j;f__norank_p__NB1-j;g__norank_p__NB1-j;s__unclassified_g__norank_p__NB1-j
ASV1110	2	0	0	0	0	0	0	0	0	d__Bacteria;k__norank_d__Bacteria;p__Proteobacteria;c__Alphaproteobacteria;o__unclassified_c__Alphaproteobacteria;f__unclassified_c__Alphaproteobacteria;g__unclassified_c__Alphaproteobacteria;s__unclassified_c__Alphaproteobacteria
ASV1111	2	0	0	0	0	0	0	0	0	d__Bacteria;k__norank_d__Bacteria;p__Proteobacteria;c__Gammaproteobacteria;o__unclassified_c__Gammaproteobacteria;f__unclassified_c__Gammaproteobacteria;g__unclassified_c__Gammaproteobacteria;s__unclassified_c__Gammaproteobacteria
ASV1112	2	0	0	0	0	0	0	0	0	d__Bacteria;k__norank_d__Bacteria;p__Chloroflexi;c__Dehalococcoidia;o__S085;f__norank_o__S085;g__norank_o__S085;s__uncultured_bacterium_o__S085
ASV1113	2	0	0	0	0	0	0	0	0	d__Bacteria;k__norank_d__Bacteria;p__unclassified_k__norank_d__Bacteria;c__unclassified_k__norank_d__Bacteria;o__unclassified_k__norank_d__Bacteria;f__unclassified_k__norank_d__Bacteria;g__unclassified_k__norank_d__Bacteria;s__unclassified_k__norank_d__Bacteria
ASV1114	2	0	0	0	0	0	0	0	0	d__Bacteria;k__norank_d__Bacteria;p__Acidobacteriota;c__Subgroup_21;o__norank_c__Subgroup_21;f__norank_c__Subgroup_21;g__norank_c__Subgroup_21;s__uncultured_deep-sea_bacterium_c__Subgroup_21
ASV1115	2	0	0	0	0	0	0	0	0	d__Bacteria;k__norank_d__Bacteria;p__Chloroflexi;c__Dehalococcoidia;o__S085;f__norank_o__S085;g__norank_o__S085;s__uncultured_bacterium_o__S085
ASV1116	2	0	0	0	0	0	0	0	0	d__Bacteria;k__norank_d__Bacteria;p__Chloroflexi;c__Dehalococcoidia;o__S085;f__norank_o__S085;g__norank_o__S085;s__uncultured_bacterium_o__S085
ASV1117	2	0	0	0	0	0	0	0	0	d__Bacteria;k__norank_d__Bacteria;p__Proteobacteria;c__Alphaproteobacteria;o__Rhodobacterales;f__Rhodobacteraceae;g__unclassified_f__Rhodobacteraceae;s__unclassified_f__Rhodobacteraceae
ASV1118	2	0	0	0	0	0	0	0	0	d__Bacteria;k__norank_d__Bacteria;p__unclassified_k__norank_d__Bacteria;c__unclassified_k__norank_d__Bacteria;o__unclassified_k__norank_d__Bacteria;f__unclassified_k__norank_d__Bacteria;g__unclassified_k__norank_d__Bacteria;s__unclassified_k__norank_d__Bacteria
ASV1119	2	0	0	0	0	0	0	0	0	d__Bacteria;k__norank_d__Bacteria;p__Chloroflexi;c__Dehalococcoidia;o__S085;f__norank_o__S085;g__norank_o__S085;s__uncultured_bacterium_o__S085
ASV1120	2	0	0	0	0	0	0	0	0	d__Bacteria;k__norank_d__Bacteria;p__Actinobacteriota;c__Acidimicrobiia;o__Actinomarinales;f__norank_o__Actinomarinales;g__norank_o__Actinomarinales;s__uncultured_bacterium_o__Actinomarinales
ASV1121	2	0	0	0	0	0	0	0	0	d__Bacteria;k__norank_d__Bacteria;p__unclassified_k__norank_d__Bacteria;c__unclassified_k__norank_d__Bacteria;o__unclassified_k__norank_d__Bacteria;f__unclassified_k__norank_d__Bacteria;g__unclassified_k__norank_d__Bacteria;s__unclassified_k__norank_d__Bacteria
ASV1122	2	0	0	0	0	0	0	0	0	d__Bacteria;k__norank_d__Bacteria;p__Chloroflexi;c__Anaerolineae;o__Anaerolineales;f__Anaerolineaceae;g__norank_f__Anaerolineaceae;s__unclassified_g__norank_f__Anaerolineaceae
ASV1123	2	0	0	0	0	0	0	0	0	d__Bacteria;k__norank_d__Bacteria;p__Actinobacteriota;c__Actinobacteria;o__unclassified_c__Actinobacteria;f__unclassified_c__Actinobacteria;g__unclassified_c__Actinobacteria;s__unclassified_c__Actinobacteria
ASV1124	2	0	0	0	0	0	0	0	0	d__Bacteria;k__norank_d__Bacteria;p__Proteobacteria;c__Alphaproteobacteria;o__Defluviicoccales;f__norank_o__Defluviicoccales;g__norank_o__Defluviicoccales;s__unclassified_g__norank_o__Defluviicoccales
ASV1125	2	0	0	0	0	0	0	0	0	d__Bacteria;k__norank_d__Bacteria;p__Chloroflexi;c__Dehalococcoidia;o__unclassified_c__Dehalococcoidia;f__unclassified_c__Dehalococcoidia;g__unclassified_c__Dehalococcoidia;s__unclassified_c__Dehalococcoidia
ASV1126	2	0	0	0	0	0	0	0	0	d__Bacteria;k__norank_d__Bacteria;p__Planctomycetota;c__Planctomycetes;o__norank_c__Planctomycetes;f__norank_c__Planctomycetes;g__norank_c__Planctomycetes;s__uncultured_bacterium_c__Planctomycetes
ASV1127	2	0	0	0	0	0	0	0	0	d__Bacteria;k__norank_d__Bacteria;p__Planctomycetota;c__Planctomycetes;o__Pirellulales;f__Pirellulaceae;g__Pir4_lineage;s__unclassified_g__Pir4_lineage
ASV1128	2	0	0	0	0	0	0	0	0	d__Bacteria;k__norank_d__Bacteria;p__Proteobacteria;c__unclassified_p__Proteobacteria;o__unclassified_p__Proteobacteria;f__unclassified_p__Proteobacteria;g__unclassified_p__Proteobacteria;s__unclassified_p__Proteobacteria
ASV1129	2	0	0	0	0	0	0	0	0	d__Bacteria;k__norank_d__Bacteria;p__Proteobacteria;c__Gammaproteobacteria;o__MBMPE27;f__norank_o__MBMPE27;g__norank_o__MBMPE27;s__unclassified_g__norank_o__MBMPE27
ASV1130	2	0	0	0	0	0	0	0	0	d__Bacteria;k__norank_d__Bacteria;p__Chloroflexi;c__unclassified_p__Chloroflexi;o__unclassified_p__Chloroflexi;f__unclassified_p__Chloroflexi;g__unclassified_p__Chloroflexi;s__unclassified_p__Chloroflexi
ASV1131	2	0	0	0	0	0	0	0	0	d__Bacteria;k__norank_d__Bacteria;p__Chloroflexi;c__Dehalococcoidia;o__SAR202_clade;f__norank_o__SAR202_clade;g__norank_o__SAR202_clade;s__unclassified_g__norank_o__SAR202_clade
ASV1132	2	0	0	0	0	0	0	0	0	d__Bacteria;k__norank_d__Bacteria;p__NB1-j;c__norank_p__NB1-j;o__norank_p__NB1-j;f__norank_p__NB1-j;g__norank_p__NB1-j;s__unclassified_g__norank_p__NB1-j
ASV1133	2	0	0	0	0	0	0	0	0	d__Bacteria;k__norank_d__Bacteria;p__Proteobacteria;c__Gammaproteobacteria;o__Cellvibrionales;f__Cellvibrionaceae;g__unclassified_f__Cellvibrionaceae;s__unclassified_f__Cellvibrionaceae
ASV1134	2	0	0	0	0	0	0	0	0	d__Bacteria;k__norank_d__Bacteria;p__Actinobacteriota;c__Acidimicrobiia;o__Actinomarinales;f__norank_o__Actinomarinales;g__norank_o__Actinomarinales;s__unclassified_g__norank_o__Actinomarinales
ASV1135	2	0	0	0	0	0	0	0	0	d__Bacteria;k__norank_d__Bacteria;p__Chloroflexi;c__unclassified_p__Chloroflexi;o__unclassified_p__Chloroflexi;f__unclassified_p__Chloroflexi;g__unclassified_p__Chloroflexi;s__unclassified_p__Chloroflexi
ASV1136	2	0	0	0	0	0	0	0	0	d__Bacteria;k__norank_d__Bacteria;p__Actinobacteriota;c__Acidimicrobiia;o__Actinomarinales;f__norank_o__Actinomarinales;g__norank_o__Actinomarinales;s__unclassified_g__norank_o__Actinomarinales
ASV1137	2	0	0	0	0	0	0	0	0	d__Bacteria;k__norank_d__Bacteria;p__unclassified_k__norank_d__Bacteria;c__unclassified_k__norank_d__Bacteria;o__unclassified_k__norank_d__Bacteria;f__unclassified_k__norank_d__Bacteria;g__unclassified_k__norank_d__Bacteria;s__unclassified_k__norank_d__Bacteria
ASV1138	2	0	0	0	0	0	0	0	0	d__Bacteria;k__norank_d__Bacteria;p__Actinobacteriota;c__Actinobacteria;o__unclassified_c__Actinobacteria;f__unclassified_c__Actinobacteria;g__unclassified_c__Actinobacteria;s__unclassified_c__Actinobacteria
ASV1139	2	0	0	0	0	0	0	0	0	d__Bacteria;k__norank_d__Bacteria;p__Chloroflexi;c__Dehalococcoidia;o__SAR202_clade;f__norank_o__SAR202_clade;g__norank_o__SAR202_clade;s__uncultured_sediment_bacterium_o__SAR202_clade
ASV1140	2	0	0	0	0	0	0	0	0	d__Bacteria;k__norank_d__Bacteria;p__unclassified_k__norank_d__Bacteria;c__unclassified_k__norank_d__Bacteria;o__unclassified_k__norank_d__Bacteria;f__unclassified_k__norank_d__Bacteria;g__unclassified_k__norank_d__Bacteria;s__unclassified_k__norank_d__Bacteria
ASV1141	2	0	0	0	0	0	0	0	0	d__Bacteria;k__norank_d__Bacteria;p__unclassified_k__norank_d__Bacteria;c__unclassified_k__norank_d__Bacteria;o__unclassified_k__norank_d__Bacteria;f__unclassified_k__norank_d__Bacteria;g__unclassified_k__norank_d__Bacteria;s__unclassified_k__norank_d__Bacteria
ASV1142	2	0	0	0	0	0	0	0	0	d__Bacteria;k__norank_d__Bacteria;p__Proteobacteria;c__Gammaproteobacteria;o__MBMPE27;f__norank_o__MBMPE27;g__norank_o__MBMPE27;s__uncultured_bacterium_o__MBMPE27
ASV1143	2	0	0	0	0	0	0	0	0	d__Bacteria;k__norank_d__Bacteria;p__Chloroflexi;c__Dehalococcoidia;o__SAR202_clade;f__norank_o__SAR202_clade;g__norank_o__SAR202_clade;s__unclassified_g__norank_o__SAR202_clade
ASV1144	2	0	0	0	0	0	0	0	0	d__Bacteria;k__norank_d__Bacteria;p__Acidobacteriota;c__Subgroup_22;o__norank_c__Subgroup_22;f__norank_c__Subgroup_22;g__norank_c__Subgroup_22;s__uncultured_bacterium_c__Subgroup_22
ASV1145	2	0	0	0	0	0	0	0	0	d__Bacteria;k__norank_d__Bacteria;p__Proteobacteria;c__Gammaproteobacteria;o__unclassified_c__Gammaproteobacteria;f__unclassified_c__Gammaproteobacteria;g__unclassified_c__Gammaproteobacteria;s__unclassified_c__Gammaproteobacteria
ASV1146	2	0	0	0	0	0	0	0	0	d__Bacteria;k__norank_d__Bacteria;p__Calditrichota;c__Calditrichia;o__Calditrichales;f__Calditrichaceae;g__JdFR-76;s__unclassified_g__JdFR-76
ASV1147	2	0	0	0	0	0	0	0	0	d__Bacteria;k__norank_d__Bacteria;p__unclassified_k__norank_d__Bacteria;c__unclassified_k__norank_d__Bacteria;o__unclassified_k__norank_d__Bacteria;f__unclassified_k__norank_d__Bacteria;g__unclassified_k__norank_d__Bacteria;s__unclassified_k__norank_d__Bacteria
ASV1148	2	0	0	0	0	0	0	0	0	d__Bacteria;k__norank_d__Bacteria;p__Proteobacteria;c__unclassified_p__Proteobacteria;o__unclassified_p__Proteobacteria;f__unclassified_p__Proteobacteria;g__unclassified_p__Proteobacteria;s__unclassified_p__Proteobacteria
ASV1149	2	0	0	0	0	0	0	0	0	d__Bacteria;k__norank_d__Bacteria;p__Planctomycetota;c__Phycisphaerae;o__Phycisphaerales;f__Phycisphaeraceae;g__Urania-1B-19_marine_sediment_group;s__uncultured_bacterium_g__Urania-1B-19_marine_sediment_group
ASV1150	2	0	0	0	0	0	0	0	0	d__Bacteria;k__norank_d__Bacteria;p__Chloroflexi;c__Dehalococcoidia;o__S085;f__norank_o__S085;g__norank_o__S085;s__uncultured_bacterium_o__S085
ASV1151	2	0	0	0	0	0	0	0	0	d__Bacteria;k__norank_d__Bacteria;p__unclassified_k__norank_d__Bacteria;c__unclassified_k__norank_d__Bacteria;o__unclassified_k__norank_d__Bacteria;f__unclassified_k__norank_d__Bacteria;g__unclassified_k__norank_d__Bacteria;s__unclassified_k__norank_d__Bacteria
ASV1152	2	0	0	0	0	0	0	0	0	d__Bacteria;k__norank_d__Bacteria;p__Chloroflexi;c__Dehalococcoidia;o__SAR202_clade;f__norank_o__SAR202_clade;g__norank_o__SAR202_clade;s__unclassified_g__norank_o__SAR202_clade
ASV1153	2	0	0	0	0	0	0	0	0	d__Bacteria;k__norank_d__Bacteria;p__Chloroflexi;c__Dehalococcoidia;o__SAR202_clade;f__norank_o__SAR202_clade;g__norank_o__SAR202_clade;s__unclassified_g__norank_o__SAR202_clade
ASV1154	2	0	0	0	0	0	0	0	0	d__Bacteria;k__norank_d__Bacteria;p__Chloroflexi;c__Dehalococcoidia;o__S085;f__norank_o__S085;g__norank_o__S085;s__uncultured_bacterium_o__S085
ASV1155	2	0	0	0	0	0	0	0	0	d__Bacteria;k__norank_d__Bacteria;p__Calditrichota;c__Calditrichia;o__Calditrichales;f__Calditrichaceae;g__JdFR-76;s__uncultured_bacterium_g__JdFR-76
ASV1156	2	0	0	0	0	0	0	0	0	d__Bacteria;k__norank_d__Bacteria;p__Proteobacteria;c__Alphaproteobacteria;o__unclassified_c__Alphaproteobacteria;f__unclassified_c__Alphaproteobacteria;g__unclassified_c__Alphaproteobacteria;s__unclassified_c__Alphaproteobacteria
ASV1157	2	0	0	0	0	0	0	0	0	d__Bacteria;k__norank_d__Bacteria;p__Proteobacteria;c__Gammaproteobacteria;o__unclassified_c__Gammaproteobacteria;f__unclassified_c__Gammaproteobacteria;g__unclassified_c__Gammaproteobacteria;s__unclassified_c__Gammaproteobacteria
ASV1158	2	0	0	0	0	0	0	0	0	d__Bacteria;k__norank_d__Bacteria;p__Myxococcota;c__Polyangia;o__Polyangiales;f__Sandaracinaceae;g__norank_f__Sandaracinaceae;s__unclassified_g__norank_f__Sandaracinaceae
ASV1159	2	0	0	0	0	0	0	0	0	d__Bacteria;k__norank_d__Bacteria;p__Proteobacteria;c__unclassified_p__Proteobacteria;o__unclassified_p__Proteobacteria;f__unclassified_p__Proteobacteria;g__unclassified_p__Proteobacteria;s__unclassified_p__Proteobacteria
ASV1160	2	0	0	0	0	0	0	0	0	d__Bacteria;k__norank_d__Bacteria;p__Proteobacteria;c__Alphaproteobacteria;o__norank_c__Alphaproteobacteria;f__norank_c__Alphaproteobacteria;g__norank_c__Alphaproteobacteria;s__uncultured_bacterium_c__Alphaproteobacteria
ASV1161	2	0	0	0	0	0	0	0	0	d__Bacteria;k__norank_d__Bacteria;p__Gemmatimonadota;c__Gemmatimonadetes;o__Gemmatimonadales;f__Gemmatimonadaceae;g__norank_f__Gemmatimonadaceae;s__unclassified_g__norank_f__Gemmatimonadaceae
ASV1162	2	0	0	0	0	0	0	0	0	d__Bacteria;k__norank_d__Bacteria;p__Proteobacteria;c__Alphaproteobacteria;o__Kordiimonadales;f__Kordiimonadaceae;g__Kordiimonas;s__uncultured_deep-sea_bacterium_g__Kordiimonas
ASV1163	2	0	0	12	0	0	0	0	0	d__Bacteria;k__norank_d__Bacteria;p__NB1-j;c__norank_p__NB1-j;o__norank_p__NB1-j;f__norank_p__NB1-j;g__norank_p__NB1-j;s__unclassified_g__norank_p__NB1-j
ASV1164	2	0	0	0	0	0	0	0	0	d__Bacteria;k__norank_d__Bacteria;p__Chloroflexi;c__JG30-KF-CM66;o__norank_c__JG30-KF-CM66;f__norank_c__JG30-KF-CM66;g__norank_c__JG30-KF-CM66;s__uncultured_bacterium_c__JG30-KF-CM66
ASV1165	2	0	0	0	0	0	0	0	0	d__Bacteria;k__norank_d__Bacteria;p__Planctomycetota;c__unclassified_p__Planctomycetota;o__unclassified_p__Planctomycetota;f__unclassified_p__Planctomycetota;g__unclassified_p__Planctomycetota;s__unclassified_p__Planctomycetota
ASV1166	2	0	0	0	0	0	0	0	0	d__Bacteria;k__norank_d__Bacteria;p__Chloroflexi;c__Dehalococcoidia;o__SAR202_clade;f__norank_o__SAR202_clade;g__norank_o__SAR202_clade;s__unclassified_g__norank_o__SAR202_clade
ASV1167	2	0	0	0	0	0	0	0	0	d__Bacteria;k__norank_d__Bacteria;p__unclassified_k__norank_d__Bacteria;c__unclassified_k__norank_d__Bacteria;o__unclassified_k__norank_d__Bacteria;f__unclassified_k__norank_d__Bacteria;g__unclassified_k__norank_d__Bacteria;s__unclassified_k__norank_d__Bacteria
ASV1168	2	0	0	0	0	0	0	0	0	d__Bacteria;k__norank_d__Bacteria;p__Planctomycetota;c__vadinHA49;o__norank_c__vadinHA49;f__norank_c__vadinHA49;g__norank_c__vadinHA49;s__uncultured_bacterium_c__vadinHA49
ASV1169	2	0	0	0	0	0	0	0	0	d__Bacteria;k__norank_d__Bacteria;p__Proteobacteria;c__Gammaproteobacteria;o__Pseudomonadales;f__Moraxellaceae;g__Acinetobacter;s__unclassified_g__Acinetobacter
ASV1170	2	0	0	0	0	0	0	0	0	d__Bacteria;k__norank_d__Bacteria;p__Chloroflexi;c__Dehalococcoidia;o__SAR202_clade;f__norank_o__SAR202_clade;g__norank_o__SAR202_clade;s__unclassified_g__norank_o__SAR202_clade
ASV1171	2	0	0	0	0	0	0	0	0	d__Bacteria;k__norank_d__Bacteria;p__NB1-j;c__norank_p__NB1-j;o__norank_p__NB1-j;f__norank_p__NB1-j;g__norank_p__NB1-j;s__uncultured_bacterium_p__NB1-j
ASV1172	2	0	0	0	0	0	0	0	0	d__Bacteria;k__norank_d__Bacteria;p__Patescibacteria;c__Parcubacteria;o__Candidatus_Terrybacteria;f__norank_o__Candidatus_Terrybacteria;g__norank_o__Candidatus_Terrybacteria;s__uncultured_deep-sea_bacterium_o__Candidatus_Terrybacteria
ASV1173	2	0	0	0	0	0	0	0	0	d__Bacteria;k__norank_d__Bacteria;p__Chloroflexi;c__Dehalococcoidia;o__S085;f__norank_o__S085;g__norank_o__S085;s__uncultured_bacterium_o__S085
ASV1174	2	0	0	0	0	0	0	0	0	d__Bacteria;k__norank_d__Bacteria;p__Proteobacteria;c__Alphaproteobacteria;o__Kordiimonadales;f__Kordiimonadaceae;g__Kordiimonas;s__uncultured_deep-sea_bacterium_g__Kordiimonas
ASV1175	2	0	10	0	6	0	0	0	0	d__Bacteria;k__norank_d__Bacteria;p__Chloroflexi;c__Dehalococcoidia;o__SAR202_clade;f__norank_o__SAR202_clade;g__norank_o__SAR202_clade;s__unclassified_g__norank_o__SAR202_clade
ASV1176	2	0	0	0	0	0	0	0	0	d__Bacteria;k__norank_d__Bacteria;p__Proteobacteria;c__Gammaproteobacteria;o__unclassified_c__Gammaproteobacteria;f__unclassified_c__Gammaproteobacteria;g__unclassified_c__Gammaproteobacteria;s__unclassified_c__Gammaproteobacteria
ASV1177	2	0	0	0	0	0	0	0	0	d__Bacteria;k__norank_d__Bacteria;p__Proteobacteria;c__unclassified_p__Proteobacteria;o__unclassified_p__Proteobacteria;f__unclassified_p__Proteobacteria;g__unclassified_p__Proteobacteria;s__unclassified_p__Proteobacteria
ASV1178	2	0	0	0	0	0	0	0	0	d__Bacteria;k__norank_d__Bacteria;p__unclassified_k__norank_d__Bacteria;c__unclassified_k__norank_d__Bacteria;o__unclassified_k__norank_d__Bacteria;f__unclassified_k__norank_d__Bacteria;g__unclassified_k__norank_d__Bacteria;s__unclassified_k__norank_d__Bacteria
ASV1179	2	0	0	0	0	0	0	0	0	d__Bacteria;k__norank_d__Bacteria;p__Proteobacteria;c__Gammaproteobacteria;o__unclassified_c__Gammaproteobacteria;f__unclassified_c__Gammaproteobacteria;g__unclassified_c__Gammaproteobacteria;s__unclassified_c__Gammaproteobacteria
ASV1180	2	0	0	0	0	0	0	0	0	d__Bacteria;k__norank_d__Bacteria;p__unclassified_k__norank_d__Bacteria;c__unclassified_k__norank_d__Bacteria;o__unclassified_k__norank_d__Bacteria;f__unclassified_k__norank_d__Bacteria;g__unclassified_k__norank_d__Bacteria;s__unclassified_k__norank_d__Bacteria
ASV1181	2	0	0	0	0	0	0	0	0	d__Bacteria;k__norank_d__Bacteria;p__Chloroflexi;c__Dehalococcoidia;o__unclassified_c__Dehalococcoidia;f__unclassified_c__Dehalococcoidia;g__unclassified_c__Dehalococcoidia;s__unclassified_c__Dehalococcoidia
ASV1182	2	2	0	0	5	3	3	3	0	d__Bacteria;k__norank_d__Bacteria;p__Planctomycetota;c__BD7-11;o__norank_c__BD7-11;f__norank_c__BD7-11;g__norank_c__BD7-11;s__uncultured_bacterium_c__BD7-11
ASV1183	2	0	0	0	0	0	0	0	0	d__Bacteria;k__norank_d__Bacteria;p__Zixibacteria;c__norank_p__Zixibacteria;o__norank_p__Zixibacteria;f__norank_p__Zixibacteria;g__norank_p__Zixibacteria;s__uncultured_bacterium_p__Zixibacteria
ASV1184	2	0	0	0	0	0	0	0	0	d__Bacteria;k__norank_d__Bacteria;p__Proteobacteria;c__Alphaproteobacteria;o__unclassified_c__Alphaproteobacteria;f__unclassified_c__Alphaproteobacteria;g__unclassified_c__Alphaproteobacteria;s__unclassified_c__Alphaproteobacteria
ASV1185	2	0	0	0	0	0	0	0	0	d__Bacteria;k__norank_d__Bacteria;p__Proteobacteria;c__Alphaproteobacteria;o__unclassified_c__Alphaproteobacteria;f__unclassified_c__Alphaproteobacteria;g__unclassified_c__Alphaproteobacteria;s__unclassified_c__Alphaproteobacteria
ASV1186	2	0	0	0	0	0	0	0	0	d__Bacteria;k__norank_d__Bacteria;p__Armatimonadota;c__Fimbriimonadia;o__Fimbriimonadales;f__Fimbriimonadaceae;g__norank_f__Fimbriimonadaceae;s__uncultured_bacterium_f__Fimbriimonadaceae
ASV1187	2	0	0	0	0	0	0	0	0	d__Bacteria;k__norank_d__Bacteria;p__Verrucomicrobiota;c__Omnitrophia;o__Omnitrophales;f__Omnitrophaceae;g__Candidatus_Omnitrophus;s__uncultured_bacterium_g__Candidatus_Omnitrophus
ASV1188	2	0	0	0	0	0	0	0	0	d__Bacteria;k__norank_d__Bacteria;p__NB1-j;c__norank_p__NB1-j;o__norank_p__NB1-j;f__norank_p__NB1-j;g__norank_p__NB1-j;s__unclassified_g__norank_p__NB1-j
ASV1189	2	0	0	0	0	0	0	0	0	d__Bacteria;k__norank_d__Bacteria;p__Proteobacteria;c__Gammaproteobacteria;o__unclassified_c__Gammaproteobacteria;f__unclassified_c__Gammaproteobacteria;g__unclassified_c__Gammaproteobacteria;s__unclassified_c__Gammaproteobacteria
ASV1190	2	0	0	0	0	0	0	0	0	d__Bacteria;k__norank_d__Bacteria;p__Verrucomicrobiota;c__Omnitrophia;o__Omnitrophales;f__Omnitrophaceae;g__Candidatus_Omnitrophus;s__uncultured_Firmicutes_bacterium_g__Candidatus_Omnitrophus
ASV1191	2	0	0	0	0	0	0	0	0	d__Bacteria;k__norank_d__Bacteria;p__SAR324_cladeMarine_group_B;c__norank_p__SAR324_cladeMarine_group_B;o__norank_p__SAR324_cladeMarine_group_B;f__norank_p__SAR324_cladeMarine_group_B;g__norank_p__SAR324_cladeMarine_group_B;s__unclassified_g__norank_p__SAR324_cladeMarine_group_B
ASV1192	2	0	0	0	0	0	6	0	0	d__Bacteria;k__norank_d__Bacteria;p__Chloroflexi;c__Dehalococcoidia;o__SAR202_clade;f__norank_o__SAR202_clade;g__norank_o__SAR202_clade;s__unclassified_g__norank_o__SAR202_clade
ASV1193	2	0	0	0	0	0	0	0	0	d__Bacteria;k__norank_d__Bacteria;p__Chloroflexi;c__Dehalococcoidia;o__S085;f__norank_o__S085;g__norank_o__S085;s__unclassified_g__norank_o__S085
ASV1194	2	0	0	0	0	0	0	0	0	d__Bacteria;k__norank_d__Bacteria;p__Nitrospirota;c__Nitrospiria;o__Nitrospirales;f__Nitrospiraceae;g__Nitrospira;s__unclassified_g__Nitrospira
ASV1195	2	0	0	0	0	0	0	0	0	d__Bacteria;k__norank_d__Bacteria;p__Acidobacteriota;c__AT-s3-28;o__norank_c__AT-s3-28;f__norank_c__AT-s3-28;g__norank_c__AT-s3-28;s__uncultured_bacterium_c__AT-s3-28
ASV1196	2	0	0	0	0	0	0	0	0	d__Bacteria;k__norank_d__Bacteria;p__Proteobacteria;c__Alphaproteobacteria;o__Defluviicoccales;f__norank_o__Defluviicoccales;g__norank_o__Defluviicoccales;s__unclassified_g__norank_o__Defluviicoccales
ASV1197	2	0	0	0	0	0	0	0	0	d__Bacteria;k__norank_d__Bacteria;p__unclassified_k__norank_d__Bacteria;c__unclassified_k__norank_d__Bacteria;o__unclassified_k__norank_d__Bacteria;f__unclassified_k__norank_d__Bacteria;g__unclassified_k__norank_d__Bacteria;s__unclassified_k__norank_d__Bacteria
ASV1198	2	0	0	0	0	0	0	0	0	d__Bacteria;k__norank_d__Bacteria;p__Gemmatimonadota;c__Gemmatimonadetes;o__Gemmatimonadales;f__Gemmatimonadaceae;g__norank_f__Gemmatimonadaceae;s__unclassified_g__norank_f__Gemmatimonadaceae
ASV1199	2	0	0	0	0	0	0	0	0	d__Bacteria;k__norank_d__Bacteria;p__Proteobacteria;c__Alphaproteobacteria;o__unclassified_c__Alphaproteobacteria;f__unclassified_c__Alphaproteobacteria;g__unclassified_c__Alphaproteobacteria;s__unclassified_c__Alphaproteobacteria
ASV1200	2	0	0	0	0	0	0	0	0	d__Bacteria;k__norank_d__Bacteria;p__Actinobacteriota;c__Acidimicrobiia;o__Actinomarinales;f__norank_o__Actinomarinales;g__norank_o__Actinomarinales;s__unclassified_g__norank_o__Actinomarinales
ASV1201	2	0	0	0	0	0	0	0	0	d__Bacteria;k__norank_d__Bacteria;p__Chloroflexi;c__Dehalococcoidia;o__SAR202_clade;f__norank_o__SAR202_clade;g__norank_o__SAR202_clade;s__unclassified_g__norank_o__SAR202_clade
ASV1202	2	0	0	0	0	0	0	0	0	d__Bacteria;k__norank_d__Bacteria;p__Proteobacteria;c__Alphaproteobacteria;o__unclassified_c__Alphaproteobacteria;f__unclassified_c__Alphaproteobacteria;g__unclassified_c__Alphaproteobacteria;s__unclassified_c__Alphaproteobacteria
ASV1203	2	0	0	0	0	0	0	0	0	d__Bacteria;k__norank_d__Bacteria;p__Proteobacteria;c__Alphaproteobacteria;o__norank_c__Alphaproteobacteria;f__norank_c__Alphaproteobacteria;g__norank_c__Alphaproteobacteria;s__unclassified_g__norank_c__Alphaproteobacteria
ASV1204	2	0	0	0	0	0	0	0	0	d__Bacteria;k__norank_d__Bacteria;p__Chloroflexi;c__Dehalococcoidia;o__SAR202_clade;f__norank_o__SAR202_clade;g__norank_o__SAR202_clade;s__unclassified_g__norank_o__SAR202_clade
ASV1205	2	0	0	0	0	0	0	0	0	d__Bacteria;k__norank_d__Bacteria;p__Planctomycetota;c__vadinHA49;o__norank_c__vadinHA49;f__norank_c__vadinHA49;g__norank_c__vadinHA49;s__unclassified_g__norank_c__vadinHA49
ASV1206	2	0	0	0	0	0	0	0	0	d__Bacteria;k__norank_d__Bacteria;p__Chloroflexi;c__Dehalococcoidia;o__S085;f__norank_o__S085;g__norank_o__S085;s__uncultured_bacterium_o__S085
ASV1207	2	0	0	0	0	0	0	0	0	d__Bacteria;k__norank_d__Bacteria;p__SAR324_cladeMarine_group_B;c__norank_p__SAR324_cladeMarine_group_B;o__norank_p__SAR324_cladeMarine_group_B;f__norank_p__SAR324_cladeMarine_group_B;g__norank_p__SAR324_cladeMarine_group_B;s__uncultured_bacterium_p__SAR324_cladeMarine_group_B
ASV1208	2	0	0	0	0	0	0	0	0	d__Bacteria;k__norank_d__Bacteria;p__unclassified_k__norank_d__Bacteria;c__unclassified_k__norank_d__Bacteria;o__unclassified_k__norank_d__Bacteria;f__unclassified_k__norank_d__Bacteria;g__unclassified_k__norank_d__Bacteria;s__unclassified_k__norank_d__Bacteria
ASV1209	2	0	0	0	0	0	0	0	0	d__Bacteria;k__norank_d__Bacteria;p__Chloroflexi;c__unclassified_p__Chloroflexi;o__unclassified_p__Chloroflexi;f__unclassified_p__Chloroflexi;g__unclassified_p__Chloroflexi;s__unclassified_p__Chloroflexi
ASV1210	2	0	0	0	0	0	0	0	0	d__Bacteria;k__norank_d__Bacteria;p__unclassified_k__norank_d__Bacteria;c__unclassified_k__norank_d__Bacteria;o__unclassified_k__norank_d__Bacteria;f__unclassified_k__norank_d__Bacteria;g__unclassified_k__norank_d__Bacteria;s__unclassified_k__norank_d__Bacteria
ASV1211	2	0	0	0	0	0	0	0	0	d__Bacteria;k__norank_d__Bacteria;p__Chloroflexi;c__Dehalococcoidia;o__SAR202_clade;f__norank_o__SAR202_clade;g__norank_o__SAR202_clade;s__unclassified_g__norank_o__SAR202_clade
ASV1212	2	0	0	0	0	0	0	0	0	d__Bacteria;k__norank_d__Bacteria;p__Proteobacteria;c__Alphaproteobacteria;o__unclassified_c__Alphaproteobacteria;f__unclassified_c__Alphaproteobacteria;g__unclassified_c__Alphaproteobacteria;s__unclassified_c__Alphaproteobacteria
ASV1213	2	0	0	0	0	0	0	0	0	d__Bacteria;k__norank_d__Bacteria;p__Myxococcota;c__bacteriap25;o__norank_c__bacteriap25;f__norank_c__bacteriap25;g__norank_c__bacteriap25;s__uncultured_bacterium_c__bacteriap25
ASV1214	2	0	0	0	0	0	0	0	0	d__Bacteria;k__norank_d__Bacteria;p__Actinobacteriota;c__Acidimicrobiia;o__Microtrichales;f__Microtrichaceae;g__Sva0996_marine_group;s__unclassified_g__Sva0996_marine_group
ASV1215	2	0	0	0	0	0	0	0	0	d__Bacteria;k__norank_d__Bacteria;p__Chloroflexi;c__JG30-KF-CM66;o__norank_c__JG30-KF-CM66;f__norank_c__JG30-KF-CM66;g__norank_c__JG30-KF-CM66;s__unclassified_g__norank_c__JG30-KF-CM66
ASV1216	2	0	0	0	0	0	0	0	0	d__Bacteria;k__norank_d__Bacteria;p__Proteobacteria;c__Alphaproteobacteria;o__unclassified_c__Alphaproteobacteria;f__unclassified_c__Alphaproteobacteria;g__unclassified_c__Alphaproteobacteria;s__unclassified_c__Alphaproteobacteria
ASV1217	2	0	0	0	0	0	0	0	0	d__Bacteria;k__norank_d__Bacteria;p__Chloroflexi;c__Dehalococcoidia;o__unclassified_c__Dehalococcoidia;f__unclassified_c__Dehalococcoidia;g__unclassified_c__Dehalococcoidia;s__unclassified_c__Dehalococcoidia
ASV1218	2	0	0	0	0	0	0	0	0	d__Bacteria;k__norank_d__Bacteria;p__Myxococcota;c__bacteriap25;o__norank_c__bacteriap25;f__norank_c__bacteriap25;g__norank_c__bacteriap25;s__unclassified_g__norank_c__bacteriap25
ASV1219	2	0	0	0	0	0	98	0	0	d__Bacteria;k__norank_d__Bacteria;p__Bacteroidota;c__Bacteroidia;o__Flavobacteriales;f__Flavobacteriaceae;g__norank_f__Flavobacteriaceae;s__uncultured_deep-sea_bacterium_f__Flavobacteriaceae
ASV1220	2	0	0	0	0	0	0	0	0	d__Bacteria;k__norank_d__Bacteria;p__Proteobacteria;c__Gammaproteobacteria;o__norank_c__Gammaproteobacteria;f__norank_c__Gammaproteobacteria;g__norank_c__Gammaproteobacteria;s__unclassified_g__norank_c__Gammaproteobacteria
ASV1221	2	0	0	0	0	0	0	0	0	d__Bacteria;k__norank_d__Bacteria;p__Gemmatimonadota;c__BD2-11_terrestrial_group;o__norank_c__BD2-11_terrestrial_group;f__norank_c__BD2-11_terrestrial_group;g__norank_c__BD2-11_terrestrial_group;s__unclassified_g__norank_c__BD2-11_terrestrial_group
ASV1222	2	0	0	0	0	0	0	0	0	d__Bacteria;k__norank_d__Bacteria;p__Actinobacteriota;c__Actinobacteria;o__Corynebacteriales;f__Nocardiaceae;g__Rhodococcus;s__unclassified_g__Rhodococcus
ASV1223	2	0	0	0	0	0	0	0	0	d__Bacteria;k__norank_d__Bacteria;p__Proteobacteria;c__Alphaproteobacteria;o__unclassified_c__Alphaproteobacteria;f__unclassified_c__Alphaproteobacteria;g__unclassified_c__Alphaproteobacteria;s__unclassified_c__Alphaproteobacteria
ASV1224	2	0	0	0	0	0	0	0	0	d__Bacteria;k__norank_d__Bacteria;p__Gemmatimonadota;c__Gemmatimonadetes;o__Gemmatimonadales;f__Gemmatimonadaceae;g__norank_f__Gemmatimonadaceae;s__unclassified_g__norank_f__Gemmatimonadaceae
ASV1225	2	0	0	0	0	0	0	0	0	d__Bacteria;k__norank_d__Bacteria;p__unclassified_k__norank_d__Bacteria;c__unclassified_k__norank_d__Bacteria;o__unclassified_k__norank_d__Bacteria;f__unclassified_k__norank_d__Bacteria;g__unclassified_k__norank_d__Bacteria;s__unclassified_k__norank_d__Bacteria
ASV1226	2	0	0	0	0	0	0	0	0	d__Bacteria;k__norank_d__Bacteria;p__NB1-j;c__norank_p__NB1-j;o__norank_p__NB1-j;f__norank_p__NB1-j;g__norank_p__NB1-j;s__unclassified_g__norank_p__NB1-j
ASV1227	2	0	0	0	0	0	0	0	0	d__Bacteria;k__norank_d__Bacteria;p__unclassified_k__norank_d__Bacteria;c__unclassified_k__norank_d__Bacteria;o__unclassified_k__norank_d__Bacteria;f__unclassified_k__norank_d__Bacteria;g__unclassified_k__norank_d__Bacteria;s__unclassified_k__norank_d__Bacteria
ASV1228	2	0	0	0	0	0	0	0	0	d__Bacteria;k__norank_d__Bacteria;p__Chloroflexi;c__unclassified_p__Chloroflexi;o__unclassified_p__Chloroflexi;f__unclassified_p__Chloroflexi;g__unclassified_p__Chloroflexi;s__unclassified_p__Chloroflexi
ASV1229	2	0	0	0	0	0	0	0	0	d__Bacteria;k__norank_d__Bacteria;p__Proteobacteria;c__Gammaproteobacteria;o__unclassified_c__Gammaproteobacteria;f__unclassified_c__Gammaproteobacteria;g__unclassified_c__Gammaproteobacteria;s__unclassified_c__Gammaproteobacteria
ASV1230	2	0	0	0	0	0	0	0	0	d__Bacteria;k__norank_d__Bacteria;p__Calditrichota;c__Calditrichia;o__Calditrichales;f__Calditrichaceae;g__JdFR-76;s__marine_sediment_metagenome_g__JdFR-76
ASV1231	2	0	0	0	0	0	0	0	0	d__Bacteria;k__norank_d__Bacteria;p__Chloroflexi;c__JG30-KF-CM66;o__norank_c__JG30-KF-CM66;f__norank_c__JG30-KF-CM66;g__norank_c__JG30-KF-CM66;s__uncultured_bacterium_c__JG30-KF-CM66
ASV1232	2	0	0	0	0	0	0	0	0	d__Bacteria;k__norank_d__Bacteria;p__Actinobacteriota;c__Actinobacteria;o__Corynebacteriales;f__Nocardiaceae;g__Rhodococcus;s__unclassified_g__Rhodococcus
ASV1233	2	0	3	0	0	0	0	0	6	d__Bacteria;k__norank_d__Bacteria;p__Latescibacterota;c__norank_p__Latescibacterota;o__norank_p__Latescibacterota;f__norank_p__Latescibacterota;g__norank_p__Latescibacterota;s__unclassified_g__norank_p__Latescibacterota
ASV1234	2	0	0	0	0	0	0	0	0	d__Bacteria;k__norank_d__Bacteria;p__Proteobacteria;c__Alphaproteobacteria;o__unclassified_c__Alphaproteobacteria;f__unclassified_c__Alphaproteobacteria;g__unclassified_c__Alphaproteobacteria;s__unclassified_c__Alphaproteobacteria
ASV1235	2	0	0	0	0	0	0	0	0	d__Bacteria;k__norank_d__Bacteria;p__Chloroflexi;c__Dehalococcoidia;o__SAR202_clade;f__norank_o__SAR202_clade;g__norank_o__SAR202_clade;s__unclassified_g__norank_o__SAR202_clade
ASV1236	2	0	0	0	0	0	0	0	0	d__Bacteria;k__norank_d__Bacteria;p__unclassified_k__norank_d__Bacteria;c__unclassified_k__norank_d__Bacteria;o__unclassified_k__norank_d__Bacteria;f__unclassified_k__norank_d__Bacteria;g__unclassified_k__norank_d__Bacteria;s__unclassified_k__norank_d__Bacteria
ASV1237	2	0	0	0	0	0	0	0	0	d__Bacteria;k__norank_d__Bacteria;p__Patescibacteria;c__Parcubacteria;o__Candidatus_Kaiserbacteria;f__norank_o__Candidatus_Kaiserbacteria;g__norank_o__Candidatus_Kaiserbacteria;s__uncultured_bacterium_o__Candidatus_Kaiserbacteria
ASV1238	2	0	0	0	0	0	0	0	0	d__Bacteria;k__norank_d__Bacteria;p__Proteobacteria;c__Gammaproteobacteria;o__unclassified_c__Gammaproteobacteria;f__unclassified_c__Gammaproteobacteria;g__unclassified_c__Gammaproteobacteria;s__unclassified_c__Gammaproteobacteria
ASV1239	0	0	0	0	0	0	0	0	0	d__Bacteria;k__norank_d__Bacteria;p__Proteobacteria;c__Gammaproteobacteria;o__Pseudomonadales;f__Pseudomonadaceae;g__Pseudomonas;s__unclassified_g__Pseudomonas
ASV1240	0	0	0	0	0	0	0	0	0	d__Bacteria;k__norank_d__Bacteria;p__Proteobacteria;c__Gammaproteobacteria;o__Burkholderiales;f__Comamonadaceae;g__Comamonas;s__unclassified_g__Comamonas
ASV1241	0	0	0	0	0	0	0	0	0	d__Bacteria;k__norank_d__Bacteria;p__Proteobacteria;c__Gammaproteobacteria;o__Pseudomonadales;f__Pseudomonadaceae;g__Pseudomonas;s__unclassified_g__Pseudomonas
ASV1242	0	0	0	0	0	0	0	0	0	d__Bacteria;k__norank_d__Bacteria;p__Proteobacteria;c__Gammaproteobacteria;o__Burkholderiales;f__Rhodocyclaceae;g__Methyloversatilis;s__unclassified_g__Methyloversatilis
ASV1243	0	0	0	0	0	0	0	0	0	d__Bacteria;k__norank_d__Bacteria;p__Proteobacteria;c__Gammaproteobacteria;o__Pseudomonadales;f__Pseudomonadaceae;g__Pseudomonas;s__unclassified_g__Pseudomonas
ASV1244	0	0	0	0	0	0	0	0	0	d__Bacteria;k__norank_d__Bacteria;p__Actinobacteriota;c__Actinobacteria;o__Micrococcales;f__Micrococcaceae;g__unclassified_f__Micrococcaceae;s__unclassified_f__Micrococcaceae
ASV1245	0	0	0	0	0	0	0	0	0	d__Bacteria;k__norank_d__Bacteria;p__Firmicutes;c__Clostridia;o__Peptostreptococcales-Tissierellales;f__norank_o__Peptostreptococcales-Tissierellales;g__Ezakiella;s__unclassified_g__Ezakiella
ASV1246	0	0	0	0	0	0	0	0	0	d__Bacteria;k__norank_d__Bacteria;p__Proteobacteria;c__Alphaproteobacteria;o__Caulobacterales;f__Caulobacteraceae;g__Brevundimonas;s__unclassified_g__Brevundimonas
ASV1247	0	0	0	0	0	0	0	0	0	d__Bacteria;k__norank_d__Bacteria;p__Proteobacteria;c__Gammaproteobacteria;o__Xanthomonadales;f__Xanthomonadaceae;g__Xanthomonas;s__unclassified_g__Xanthomonas
ASV1248	0	0	0	0	0	0	0	0	0	d__Bacteria;k__norank_d__Bacteria;p__Proteobacteria;c__Gammaproteobacteria;o__Pseudomonadales;f__Pseudomonadaceae;g__Pseudomonas;s__unclassified_g__Pseudomonas
ASV1249	0	0	0	0	0	0	0	0	0	d__Bacteria;k__norank_d__Bacteria;p__Proteobacteria;c__Gammaproteobacteria;o__Pseudomonadales;f__Pseudomonadaceae;g__Pseudomonas;s__unclassified_g__Pseudomonas
ASV1250	0	0	0	0	0	0	0	0	0	d__Bacteria;k__norank_d__Bacteria;p__Firmicutes;c__Bacilli;o__Lactobacillales;f__Enterococcaceae;g__Enterococcus;s__unclassified_g__Enterococcus
ASV1251	0	0	0	0	0	0	0	0	0	d__Bacteria;k__norank_d__Bacteria;p__Bacteroidota;c__Bacteroidia;o__Cytophagales;f__Hymenobacteraceae;g__Hymenobacter;s__unclassified_g__Hymenobacter
ASV1252	0	0	0	0	0	0	0	0	0	d__Bacteria;k__norank_d__Bacteria;p__Firmicutes;c__Bacilli;o__Staphylococcales;f__Staphylococcaceae;g__Staphylococcus;s__unclassified_g__Staphylococcus
ASV1253	0	3	0	0	0	0	0	0	0	d__Bacteria;k__norank_d__Bacteria;p__Proteobacteria;c__Gammaproteobacteria;o__Burkholderiales;f__Oxalobacteraceae;g__Massilia;s__unclassified_g__Massilia
ASV1254	0	0	0	0	0	0	0	0	0	d__Bacteria;k__norank_d__Bacteria;p__Actinobacteriota;c__Actinobacteria;o__Actinomycetales;f__Actinomycetaceae;g__Mobiluncus;s__unclassified_g__Mobiluncus
ASV1255	0	0	0	0	0	0	0	0	0	d__Bacteria;k__norank_d__Bacteria;p__Proteobacteria;c__Gammaproteobacteria;o__Burkholderiales;f__Oxalobacteraceae;g__Massilia;s__unclassified_g__Massilia
ASV1256	0	0	0	0	0	0	0	0	0	d__Bacteria;k__norank_d__Bacteria;p__Gemmatimonadota;c__Longimicrobia;o__Longimicrobiales;f__Longimicrobiaceae;g__Longimicrobium;s__uncultured_bacterium_g__Longimicrobium
ASV1257	0	0	0	0	0	0	0	0	0	d__Bacteria;k__norank_d__Bacteria;p__Firmicutes;c__Bacilli;o__Lactobacillales;f__Aerococcaceae;g__Aerococcus;s__unclassified_g__Aerococcus
ASV1258	0	0	0	0	0	0	0	0	0	d__Bacteria;k__norank_d__Bacteria;p__Proteobacteria;c__Alphaproteobacteria;o__Sphingomonadales;f__Sphingomonadaceae;g__Sphingomonas;s__Sphingomonas_panni
ASV1259	0	0	0	0	0	0	0	0	0	d__Bacteria;k__norank_d__Bacteria;p__Gemmatimonadota;c__Longimicrobia;o__Longimicrobiales;f__Longimicrobiaceae;g__norank_f__Longimicrobiaceae;s__uncultured_bacterium_f__Longimicrobiaceae
ASV1260	0	0	0	0	0	0	0	0	0	d__Bacteria;k__norank_d__Bacteria;p__Actinobacteriota;c__Actinobacteria;o__Frankiales;f__Geodermatophilaceae;g__Blastococcus;s__unclassified_g__Blastococcus
ASV1261	0	0	0	0	0	0	0	0	0	d__Bacteria;k__norank_d__Bacteria;p__Proteobacteria;c__Gammaproteobacteria;o__Burkholderiales;f__Hydrogenophilaceae;g__Hydrogenophilus;s__unclassified_g__Hydrogenophilus
ASV1262	0	0	0	0	0	0	0	0	0	d__Bacteria;k__norank_d__Bacteria;p__Firmicutes;c__Clostridia;o__Peptostreptococcales-Tissierellales;f__norank_o__Peptostreptococcales-Tissierellales;g__Ezakiella;s__unclassified_g__Ezakiella
ASV1263	0	0	0	0	0	0	0	0	0	d__Bacteria;k__norank_d__Bacteria;p__Actinobacteriota;c__Actinobacteria;o__Frankiales;f__Geodermatophilaceae;g__Blastococcus;s__unclassified_g__Blastococcus
ASV1264	0	0	0	0	0	0	0	0	0	d__Bacteria;k__norank_d__Bacteria;p__Proteobacteria;c__Alphaproteobacteria;o__Rhizobiales;f__Beijerinckiaceae;g__Microvirga;s__unclassified_g__Microvirga
ASV1265	0	0	0	0	0	0	0	0	0	d__Bacteria;k__norank_d__Bacteria;p__Firmicutes;c__Bacilli;o__Staphylococcales;f__Staphylococcaceae;g__Staphylococcus;s__unclassified_g__Staphylococcus
ASV1266	0	0	0	0	0	0	0	0	0	d__Bacteria;k__norank_d__Bacteria;p__Proteobacteria;c__Alphaproteobacteria;o__Rhizobiales;f__Beijerinckiaceae;g__Methylobacterium-Methylorubrum;s__unclassified_g__Methylobacterium-Methylorubrum
ASV1267	0	0	0	0	0	0	0	0	0	d__Bacteria;k__norank_d__Bacteria;p__Proteobacteria;c__Gammaproteobacteria;o__Pseudomonadales;f__Pseudomonadaceae;g__Pseudomonas;s__unclassified_g__Pseudomonas
ASV1268	0	0	0	0	0	0	0	0	0	d__Bacteria;k__norank_d__Bacteria;p__Bacteroidota;c__Bacteroidia;o__Cytophagales;f__Hymenobacteraceae;g__Rufibacter;s__uncultured_bacterium_g__Rufibacter
ASV1269	0	0	0	0	0	0	0	0	0	d__Bacteria;k__norank_d__Bacteria;p__Proteobacteria;c__Alphaproteobacteria;o__Rhizobiales;f__Beijerinckiaceae;g__unclassified_f__Beijerinckiaceae;s__unclassified_f__Beijerinckiaceae
ASV1270	0	0	0	0	0	0	0	0	0	d__Bacteria;k__norank_d__Bacteria;p__Proteobacteria;c__Gammaproteobacteria;o__Pseudomonadales;f__Pseudomonadaceae;g__Pseudomonas;s__unclassified_g__Pseudomonas
ASV1271	0	0	0	0	0	0	0	0	0	d__Bacteria;k__norank_d__Bacteria;p__Firmicutes;c__Negativicutes;o__Veillonellales-Selenomonadales;f__Veillonellaceae;g__Dialister;s__Dialister_propionicifaciens
ASV1272	0	0	0	0	0	0	0	0	0	d__Bacteria;k__norank_d__Bacteria;p__Actinobacteriota;c__Actinobacteria;o__Frankiales;f__Geodermatophilaceae;g__Blastococcus;s__unclassified_g__Blastococcus
ASV1273	0	0	0	0	0	0	0	0	0	d__Bacteria;k__norank_d__Bacteria;p__Proteobacteria;c__Gammaproteobacteria;o__Burkholderiales;f__Alcaligenaceae;g__Achromobacter;s__unclassified_g__Achromobacter
ASV1274	0	0	0	0	0	0	0	0	0	d__Bacteria;k__norank_d__Bacteria;p__Proteobacteria;c__Alphaproteobacteria;o__Sphingomonadales;f__Sphingomonadaceae;g__Sphingomonas;s__unclassified_g__Sphingomonas
ASV1275	0	0	0	0	0	0	0	0	0	d__Bacteria;k__norank_d__Bacteria;p__Proteobacteria;c__Alphaproteobacteria;o__Sphingomonadales;f__Sphingomonadaceae;g__unclassified_f__Sphingomonadaceae;s__unclassified_f__Sphingomonadaceae
ASV1276	0	0	0	0	0	0	0	0	0	d__Bacteria;k__norank_d__Bacteria;p__Actinobacteriota;c__Actinobacteria;o__Frankiales;f__norank_o__Frankiales;g__norank_o__Frankiales;s__unclassified_g__norank_o__Frankiales
ASV1277	0	0	0	0	0	0	0	0	0	d__Bacteria;k__norank_d__Bacteria;p__Firmicutes;c__Clostridia;o__Peptostreptococcales-Tissierellales;f__norank_o__Peptostreptococcales-Tissierellales;g__Peptoniphilus;s__unclassified_g__Peptoniphilus
ASV1278	0	0	0	0	0	0	0	0	0	d__Bacteria;k__norank_d__Bacteria;p__Proteobacteria;c__Alphaproteobacteria;o__Rhizobiales;f__norank_o__Rhizobiales;g__norank_o__Rhizobiales;s__unclassified_g__norank_o__Rhizobiales
ASV1279	0	0	0	0	0	0	0	0	0	d__Bacteria;k__norank_d__Bacteria;p__Firmicutes;c__Clostridia;o__Clostridiales;f__Clostridiaceae;g__Clostridium_sensu_stricto_10;s__unclassified_g__Clostridium_sensu_stricto_10
ASV1280	0	0	0	0	0	0	0	0	0	d__Bacteria;k__norank_d__Bacteria;p__Firmicutes;c__Clostridia;o__Peptostreptococcales-Tissierellales;f__norank_o__Peptostreptococcales-Tissierellales;g__Anaerococcus;s__unclassified_g__Anaerococcus
ASV1281	0	0	0	0	0	0	0	0	0	d__Bacteria;k__norank_d__Bacteria;p__Chloroflexi;c__Chloroflexia;o__Thermomicrobiales;f__JG30-KF-CM45;g__norank_f__JG30-KF-CM45;s__bacterium_QTYC46b
ASV1282	0	0	0	0	0	0	0	0	0	d__Bacteria;k__norank_d__Bacteria;p__Firmicutes;c__Clostridia;o__Peptostreptococcales-Tissierellales;f__norank_o__Peptostreptococcales-Tissierellales;g__W5053;s__unidentified_marine_bacterioplankton_g__W5053
ASV1283	0	0	0	0	0	0	0	0	0	d__Bacteria;k__norank_d__Bacteria;p__Proteobacteria;c__Gammaproteobacteria;o__Pseudomonadales;f__Pseudomonadaceae;g__Pseudomonas;s__unclassified_g__Pseudomonas
ASV1284	0	0	0	0	0	0	0	0	0	d__Bacteria;k__norank_d__Bacteria;p__Firmicutes;c__Bacilli;o__Staphylococcales;f__Staphylococcaceae;g__Staphylococcus;s__unclassified_g__Staphylococcus
ASV1285	0	0	0	0	0	0	0	0	0	d__Bacteria;k__norank_d__Bacteria;p__Bacteroidota;c__Bacteroidia;o__Bacteroidales;f__Porphyromonadaceae;g__Porphyromonas;s__unclassified_g__Porphyromonas
ASV1286	0	0	0	0	0	0	0	0	0	d__Bacteria;k__norank_d__Bacteria;p__Fusobacteriota;c__Fusobacteriia;o__Fusobacteriales;f__Fusobacteriaceae;g__Fusobacterium;s__unclassified_g__Fusobacterium
ASV1287	0	0	0	0	0	0	0	0	0	d__Bacteria;k__norank_d__Bacteria;p__Actinobacteriota;c__Actinobacteria;o__Propionibacteriales;f__Propionibacteriaceae;g__Cutibacterium;s__unclassified_g__Cutibacterium
ASV1288	0	0	0	0	0	0	0	0	0	d__Bacteria;k__norank_d__Bacteria;p__Proteobacteria;c__Gammaproteobacteria;o__Burkholderiales;f__Comamonadaceae;g__Schlegelella;s__unclassified_g__Schlegelella
ASV1289	0	0	0	0	0	0	0	0	0	d__Bacteria;k__norank_d__Bacteria;p__Proteobacteria;c__Gammaproteobacteria;o__Burkholderiales;f__Comamonadaceae;g__Comamonas;s__unclassified_g__Comamonas
ASV1290	0	0	0	0	0	0	0	0	0	d__Bacteria;k__norank_d__Bacteria;p__Proteobacteria;c__Gammaproteobacteria;o__Pseudomonadales;f__Pseudomonadaceae;g__Pseudomonas;s__unclassified_g__Pseudomonas
ASV1291	0	0	0	0	0	0	0	0	0	d__Bacteria;k__norank_d__Bacteria;p__Proteobacteria;c__Gammaproteobacteria;o__Pseudomonadales;f__Pseudomonadaceae;g__Pseudomonas;s__unclassified_g__Pseudomonas
ASV1292	0	0	0	0	0	0	0	0	0	d__Bacteria;k__norank_d__Bacteria;p__Firmicutes;c__Bacilli;o__Staphylococcales;f__Staphylococcaceae;g__Staphylococcus;s__unclassified_g__Staphylococcus
ASV1293	0	0	0	0	0	0	0	0	0	d__Bacteria;k__norank_d__Bacteria;p__Proteobacteria;c__Gammaproteobacteria;o__Pseudomonadales;f__Pseudomonadaceae;g__Pseudomonas;s__unclassified_g__Pseudomonas
ASV1294	0	0	0	0	0	0	0	0	0	d__Bacteria;k__norank_d__Bacteria;p__Proteobacteria;c__Gammaproteobacteria;o__Burkholderiales;f__Comamonadaceae;g__Comamonas;s__unclassified_g__Comamonas
ASV1295	0	0	0	0	0	0	0	0	0	d__Bacteria;k__norank_d__Bacteria;p__Proteobacteria;c__Alphaproteobacteria;o__Rhodobacterales;f__Rhodobacteraceae;g__Paracoccus;s__unclassified_g__Paracoccus
ASV1296	0	0	0	0	0	0	0	0	0	d__Bacteria;k__norank_d__Bacteria;p__Proteobacteria;c__Gammaproteobacteria;o__Pseudomonadales;f__Pseudomonadaceae;g__Pseudomonas;s__unclassified_g__Pseudomonas
ASV1297	0	0	0	0	0	0	0	0	0	d__Bacteria;k__norank_d__Bacteria;p__Fusobacteriota;c__Fusobacteriia;o__Fusobacteriales;f__Fusobacteriaceae;g__Fusobacterium;s__unclassified_g__Fusobacterium
ASV1298	0	0	0	0	0	0	0	0	0	d__Bacteria;k__norank_d__Bacteria;p__Cyanobacteria;c__Cyanobacteriia;o__Chloroplast;f__norank_o__Chloroplast;g__norank_o__Chloroplast;s__unclassified_g__norank_o__Chloroplast
ASV1299	0	0	0	0	0	0	0	0	0	d__Bacteria;k__norank_d__Bacteria;p__Proteobacteria;c__Alphaproteobacteria;o__Rhizobiales;f__Rhizobiaceae;g__Allorhizobium-Neorhizobium-Pararhizobium-Rhizobium;s__unclassified_g__Allorhizobium-Neorhizobium-Pararhizobium-Rhizobium
ASV1300	0	0	0	0	0	0	0	0	0	d__Bacteria;k__norank_d__Bacteria;p__Proteobacteria;c__Alphaproteobacteria;o__Rhizobiales;f__Beijerinckiaceae;g__Bosea;s__unclassified_g__Bosea
ASV1301	0	0	0	0	0	0	0	0	0	d__Bacteria;k__norank_d__Bacteria;p__Proteobacteria;c__Gammaproteobacteria;o__Alteromonadales;f__norank_o__Alteromonadales;g__norank_o__Alteromonadales;s__Idiomarina_sp.
ASV1302	0	0	0	0	0	0	0	0	0	d__Bacteria;k__norank_d__Bacteria;p__Firmicutes;c__Negativicutes;o__Veillonellales-Selenomonadales;f__Veillonellaceae;g__Dialister;s__Dialister_micraerophilus
ASV1303	0	0	0	0	0	0	0	0	0	d__Bacteria;k__norank_d__Bacteria;p__Actinobacteriota;c__Actinobacteria;o__Propionibacteriales;f__Nocardioidaceae;g__Nocardioides;s__unclassified_g__Nocardioides
ASV1304	0	0	0	0	0	0	0	0	0	d__Bacteria;k__norank_d__Bacteria;p__Bacteroidota;c__Bacteroidia;o__Cytophagales;f__Hymenobacteraceae;g__Hymenobacter;s__unclassified_g__Hymenobacter
ASV1305	0	0	0	0	0	0	0	0	0	d__Bacteria;k__norank_d__Bacteria;p__Actinobacteriota;c__Actinobacteria;o__Frankiales;f__norank_o__Frankiales;g__norank_o__Frankiales;s__unclassified_g__norank_o__Frankiales
ASV1306	0	0	0	0	0	0	0	0	0	d__Bacteria;k__norank_d__Bacteria;p__Proteobacteria;c__Gammaproteobacteria;o__Pasteurellales;f__Pasteurellaceae;g__Aggregatibacter;s__uncultured_bacterium_g__Aggregatibacter
ASV1307	0	0	0	0	0	0	0	0	0	d__Bacteria;k__norank_d__Bacteria;p__Proteobacteria;c__Gammaproteobacteria;o__Burkholderiales;f__Comamonadaceae;g__Diaphorobacter;s__unclassified_g__Diaphorobacter
ASV1308	0	0	0	0	0	0	0	0	0	d__Bacteria;k__norank_d__Bacteria;p__Actinobacteriota;c__Actinobacteria;o__Frankiales;f__norank_o__Frankiales;g__norank_o__Frankiales;s__unclassified_g__norank_o__Frankiales
ASV1309	0	0	0	0	0	0	0	0	0	d__Bacteria;k__norank_d__Bacteria;p__Actinobacteriota;c__Actinobacteria;o__Frankiales;f__norank_o__Frankiales;g__norank_o__Frankiales;s__unclassified_g__norank_o__Frankiales
ASV1310	0	0	0	0	0	0	0	0	0	d__Bacteria;k__norank_d__Bacteria;p__Proteobacteria;c__Alphaproteobacteria;o__Sphingomonadales;f__Sphingomonadaceae;g__unclassified_f__Sphingomonadaceae;s__unclassified_f__Sphingomonadaceae
ASV1311	0	0	0	0	0	0	0	0	0	d__Bacteria;k__norank_d__Bacteria;p__Proteobacteria;c__Alphaproteobacteria;o__Caulobacterales;f__Caulobacteraceae;g__Brevundimonas;s__unclassified_g__Brevundimonas
ASV1312	0	0	0	0	0	0	0	0	0	d__Bacteria;k__norank_d__Bacteria;p__Proteobacteria;c__Alphaproteobacteria;o__Sphingomonadales;f__Sphingomonadaceae;g__Sphingopyxis;s__unclassified_g__Sphingopyxis
ASV1313	0	0	0	0	0	0	0	0	0	d__Bacteria;k__norank_d__Bacteria;p__Actinobacteriota;c__Actinobacteria;o__Propionibacteriales;f__Nocardioidaceae;g__Nocardioides;s__unclassified_g__Nocardioides
ASV1314	0	0	0	0	0	0	0	0	0	d__Bacteria;k__norank_d__Bacteria;p__Proteobacteria;c__Alphaproteobacteria;o__Rhizobiales;f__Beijerinckiaceae;g__Methylobacterium-Methylorubrum;s__unclassified_g__Methylobacterium-Methylorubrum
ASV1315	0	0	0	0	0	0	0	0	0	d__Bacteria;k__norank_d__Bacteria;p__Proteobacteria;c__Gammaproteobacteria;o__Pseudomonadales;f__Pseudomonadaceae;g__Pseudomonas;s__unclassified_g__Pseudomonas
ASV1316	0	0	0	0	0	0	0	0	0	d__Bacteria;k__norank_d__Bacteria;p__Proteobacteria;c__Alphaproteobacteria;o__Sphingomonadales;f__Sphingomonadaceae;g__Sphingomonas;s__unclassified_g__Sphingomonas
ASV1317	0	0	0	0	0	0	0	0	0	d__Bacteria;k__norank_d__Bacteria;p__Proteobacteria;c__Alphaproteobacteria;o__Rhizobiales;f__Rhizobiaceae;g__Allorhizobium-Neorhizobium-Pararhizobium-Rhizobium;s__unclassified_g__Allorhizobium-Neorhizobium-Pararhizobium-Rhizobium
ASV1318	0	0	0	0	0	0	0	0	0	d__Bacteria;k__norank_d__Bacteria;p__Proteobacteria;c__Gammaproteobacteria;o__Burkholderiales;f__Comamonadaceae;g__Comamonas;s__unclassified_g__Comamonas
ASV1319	0	0	0	0	0	0	0	0	0	d__Bacteria;k__norank_d__Bacteria;p__Actinobacteriota;c__Actinobacteria;o__Micrococcales;f__Micrococcaceae;g__Pseudarthrobacter;s__unclassified_g__Pseudarthrobacter
ASV1320	0	0	0	0	0	0	0	0	0	d__Bacteria;k__norank_d__Bacteria;p__Actinobacteriota;c__Actinobacteria;o__Propionibacteriales;f__Nocardioidaceae;g__Nocardioides;s__unclassified_g__Nocardioides
ASV1321	0	0	0	0	0	0	0	0	0	d__Bacteria;k__norank_d__Bacteria;p__Actinobacteriota;c__Actinobacteria;o__Propionibacteriales;f__Nocardioidaceae;g__unclassified_f__Nocardioidaceae;s__unclassified_f__Nocardioidaceae
ASV1322	0	0	0	0	0	0	0	0	0	d__Bacteria;k__norank_d__Bacteria;p__Actinobacteriota;c__Actinobacteria;o__Micrococcales;f__Cellulomonadaceae;g__Cellulomonas;s__unclassified_g__Cellulomonas
ASV1323	0	0	0	0	0	0	3	0	0	d__Bacteria;k__norank_d__Bacteria;p__Proteobacteria;c__Gammaproteobacteria;o__Burkholderiales;f__Burkholderiaceae;g__Burkholderia-Caballeronia-Paraburkholderia;s__unclassified_g__Burkholderia-Caballeronia-Paraburkholderia
ASV1324	0	0	0	0	0	0	0	0	0	d__Bacteria;k__norank_d__Bacteria;p__Proteobacteria;c__Alphaproteobacteria;o__Rhizobiales;f__Beijerinckiaceae;g__unclassified_f__Beijerinckiaceae;s__unclassified_f__Beijerinckiaceae
ASV1325	0	0	0	0	0	0	0	0	0	d__Bacteria;k__norank_d__Bacteria;p__Proteobacteria;c__Gammaproteobacteria;o__Pseudomonadales;f__Pseudomonadaceae;g__Pseudomonas;s__unclassified_g__Pseudomonas
ASV1326	0	0	0	0	0	0	0	0	0	d__Bacteria;k__norank_d__Bacteria;p__Actinobacteriota;c__Actinobacteria;o__Frankiales;f__Geodermatophilaceae;g__unclassified_f__Geodermatophilaceae;s__unclassified_f__Geodermatophilaceae
ASV1327	0	0	0	0	0	0	0	0	0	d__Bacteria;k__norank_d__Bacteria;p__Proteobacteria;c__Alphaproteobacteria;o__Sphingomonadales;f__Sphingomonadaceae;g__Sphingomonas;s__unclassified_g__Sphingomonas
ASV1328	0	0	0	0	0	0	0	0	0	d__Bacteria;k__norank_d__Bacteria;p__Proteobacteria;c__Gammaproteobacteria;o__Burkholderiales;f__Alcaligenaceae;g__Alcaligenes;s__unclassified_g__Alcaligenes
ASV1329	0	0	0	0	0	0	0	0	0	d__Bacteria;k__norank_d__Bacteria;p__Actinobacteriota;c__Actinobacteria;o__Micrococcales;f__Micrococcaceae;g__unclassified_f__Micrococcaceae;s__unclassified_f__Micrococcaceae
ASV1330	0	0	0	0	0	0	0	0	0	d__Bacteria;k__norank_d__Bacteria;p__Proteobacteria;c__Gammaproteobacteria;o__Pseudomonadales;f__Pseudomonadaceae;g__Pseudomonas;s__unclassified_g__Pseudomonas
ASV1331	0	0	0	0	0	0	0	0	0	d__Bacteria;k__norank_d__Bacteria;p__Firmicutes;c__Bacilli;o__Bacillales;f__Bacillaceae;g__Bacillus;s__unclassified_g__Bacillus
ASV1332	0	0	0	0	0	0	0	0	0	d__Bacteria;k__norank_d__Bacteria;p__Actinobacteriota;c__Actinobacteria;o__Propionibacteriales;f__Nocardioidaceae;g__Nocardioides;s__unclassified_g__Nocardioides
ASV1333	0	0	0	0	0	0	0	0	0	d__Bacteria;k__norank_d__Bacteria;p__Firmicutes;c__Clostridia;o__Peptostreptococcales-Tissierellales;f__Anaerovoracaceae;g__Mogibacterium;s__uncultured_Eubacteriaceae_bacterium_g__Mogibacterium
ASV1334	0	0	0	0	0	0	0	0	0	d__Bacteria;k__norank_d__Bacteria;p__Proteobacteria;c__Gammaproteobacteria;o__Pseudomonadales;f__Pseudomonadaceae;g__Pseudomonas;s__unclassified_g__Pseudomonas
ASV1335	0	0	0	0	0	0	0	0	0	d__Bacteria;k__norank_d__Bacteria;p__Proteobacteria;c__Gammaproteobacteria;o__Burkholderiales;f__Oxalobacteraceae;g__Massilia;s__unclassified_g__Massilia
ASV1336	0	0	0	0	0	0	0	0	0	d__Bacteria;k__norank_d__Bacteria;p__Firmicutes;c__Bacilli;o__Staphylococcales;f__Staphylococcaceae;g__Staphylococcus;s__unclassified_g__Staphylococcus
ASV1337	0	0	0	0	0	0	0	0	0	d__Bacteria;k__norank_d__Bacteria;p__Actinobacteriota;c__Actinobacteria;o__Micrococcales;f__Micrococcaceae;g__unclassified_f__Micrococcaceae;s__unclassified_f__Micrococcaceae
ASV1338	0	0	0	0	3	0	0	0	0	d__Bacteria;k__norank_d__Bacteria;p__Actinobacteriota;c__Actinobacteria;o__Corynebacteriales;f__Corynebacteriaceae;g__Corynebacterium;s__unclassified_g__Corynebacterium
ASV1339	0	0	0	0	0	0	0	0	0	d__Bacteria;k__norank_d__Bacteria;p__Patescibacteria;c__unclassified_p__Patescibacteria;o__unclassified_p__Patescibacteria;f__unclassified_p__Patescibacteria;g__unclassified_p__Patescibacteria;s__unclassified_p__Patescibacteria
ASV1340	0	0	0	0	0	0	0	0	0	d__Bacteria;k__norank_d__Bacteria;p__Bacteroidota;c__Bacteroidia;o__Bacteroidales;f__Prevotellaceae;g__Prevotella;s__Prevotella_buccalis
ASV1341	0	0	0	0	0	0	0	0	0	d__Bacteria;k__norank_d__Bacteria;p__Actinobacteriota;c__Actinobacteria;o__Propionibacteriales;f__Nocardioidaceae;g__unclassified_f__Nocardioidaceae;s__unclassified_f__Nocardioidaceae
ASV1342	0	0	0	0	0	0	0	0	0	d__Bacteria;k__norank_d__Bacteria;p__Actinobacteriota;c__Actinobacteria;o__Frankiales;f__Geodermatophilaceae;g__Blastococcus;s__unclassified_g__Blastococcus
ASV1343	0	0	0	0	0	0	0	0	0	d__Bacteria;k__norank_d__Bacteria;p__Proteobacteria;c__Gammaproteobacteria;o__Burkholderiales;f__Comamonadaceae;g__Comamonas;s__unclassified_g__Comamonas
ASV1344	0	0	0	0	0	0	0	0	0	d__Bacteria;k__norank_d__Bacteria;p__Proteobacteria;c__Alphaproteobacteria;o__Sphingomonadales;f__Sphingomonadaceae;g__Sphingomonas;s__unclassified_g__Sphingomonas
ASV1345	0	0	0	0	0	0	0	0	0	d__Bacteria;k__norank_d__Bacteria;p__Actinobacteriota;c__Acidimicrobiia;o__norank_c__Acidimicrobiia;f__norank_c__Acidimicrobiia;g__norank_c__Acidimicrobiia;s__unclassified_g__norank_c__Acidimicrobiia
ASV1346	0	0	0	0	0	0	0	0	0	d__Bacteria;k__norank_d__Bacteria;p__Bacteroidota;c__Bacteroidia;o__Flavobacteriales;f__Weeksellaceae;g__Chryseobacterium;s__unclassified_g__Chryseobacterium
ASV1347	0	0	0	0	0	0	0	0	0	d__Bacteria;k__norank_d__Bacteria;p__Proteobacteria;c__Gammaproteobacteria;o__Burkholderiales;f__Comamonadaceae;g__Comamonas;s__unclassified_g__Comamonas
ASV1348	0	0	0	0	0	0	0	0	0	d__Bacteria;k__norank_d__Bacteria;p__Campilobacterota;c__Campylobacteria;o__Campylobacterales;f__Campylobacteraceae;g__Campylobacter;s__Campylobacter_ureolyticus
ASV1349	0	0	0	0	0	0	0	0	0	d__Bacteria;k__norank_d__Bacteria;p__Proteobacteria;c__Gammaproteobacteria;o__Pseudomonadales;f__Moraxellaceae;g__Acinetobacter;s__unclassified_g__Acinetobacter
ASV1350	0	0	0	0	0	0	0	0	0	d__Bacteria;k__norank_d__Bacteria;p__Actinobacteriota;c__Actinobacteria;o__Micrococcales;f__Micrococcaceae;g__unclassified_f__Micrococcaceae;s__unclassified_f__Micrococcaceae
ASV1351	0	0	0	0	0	0	0	0	0	d__Bacteria;k__norank_d__Bacteria;p__Actinobacteriota;c__Actinobacteria;o__Pseudonocardiales;f__Pseudonocardiaceae;g__Pseudonocardia;s__unclassified_g__Pseudonocardia
ASV1352	0	0	0	0	0	0	0	0	0	d__Bacteria;k__norank_d__Bacteria;p__Proteobacteria;c__Alphaproteobacteria;o__Sphingomonadales;f__Sphingomonadaceae;g__Sphingomonas;s__unclassified_g__Sphingomonas
ASV1353	0	0	0	0	0	0	0	0	0	d__Bacteria;k__norank_d__Bacteria;p__Proteobacteria;c__Alphaproteobacteria;o__Sphingomonadales;f__Sphingomonadaceae;g__unclassified_f__Sphingomonadaceae;s__unclassified_f__Sphingomonadaceae
ASV1354	0	0	0	0	0	0	0	0	0	d__Bacteria;k__norank_d__Bacteria;p__Proteobacteria;c__Gammaproteobacteria;o__Pseudomonadales;f__Moraxellaceae;g__Acinetobacter;s__unclassified_g__Acinetobacter
ASV1355	0	0	0	0	0	0	0	0	0	d__Bacteria;k__norank_d__Bacteria;p__Actinobacteriota;c__Acidimicrobiia;o__Microtrichales;f__Iamiaceae;g__Iamia;s__unclassified_g__Iamia
ASV1356	0	0	0	0	0	0	0	0	0	d__Bacteria;k__norank_d__Bacteria;p__Deinococcota;c__Deinococci;o__Thermales;f__Thermaceae;g__Thermus;s__unclassified_g__Thermus
ASV1357	0	0	0	0	0	0	0	0	0	d__Bacteria;k__norank_d__Bacteria;p__Proteobacteria;c__Gammaproteobacteria;o__Xanthomonadales;f__Xanthomonadaceae;g__Lysobacter;s__unclassified_g__Lysobacter
ASV1358	0	0	0	0	0	0	0	0	0	d__Bacteria;k__norank_d__Bacteria;p__Proteobacteria;c__Alphaproteobacteria;o__Rhizobiales;f__Xanthobacteraceae;g__Rhodopseudomonas;s__unclassified_g__Rhodopseudomonas
ASV1359	0	0	0	0	0	0	0	0	0	d__Bacteria;k__norank_d__Bacteria;p__Proteobacteria;c__Alphaproteobacteria;o__Rhizobiales;f__Beijerinckiaceae;g__Microvirga;s__unclassified_g__Microvirga
ASV1360	0	0	0	0	0	0	0	0	0	d__Bacteria;k__norank_d__Bacteria;p__Bacteroidota;c__Bacteroidia;o__Cytophagales;f__Hymenobacteraceae;g__Hymenobacter;s__unclassified_g__Hymenobacter
ASV1361	0	0	0	0	0	0	0	0	0	d__Bacteria;k__norank_d__Bacteria;p__Proteobacteria;c__Gammaproteobacteria;o__Xanthomonadales;f__Rhodanobacteraceae;g__unclassified_f__Rhodanobacteraceae;s__unclassified_f__Rhodanobacteraceae
ASV1362	0	0	0	0	0	0	0	0	0	d__Bacteria;k__norank_d__Bacteria;p__Proteobacteria;c__Gammaproteobacteria;o__Xanthomonadales;f__Xanthomonadaceae;g__Xanthomonas;s__unclassified_g__Xanthomonas
ASV1363	0	0	0	0	0	0	0	0	0	d__Bacteria;k__norank_d__Bacteria;p__Proteobacteria;c__Gammaproteobacteria;o__Burkholderiales;f__Comamonadaceae;g__Tepidimonas;s__unclassified_g__Tepidimonas
ASV1364	0	0	0	0	0	0	0	0	0	d__Bacteria;k__norank_d__Bacteria;p__Actinobacteriota;c__Actinobacteria;o__Frankiales;f__norank_o__Frankiales;g__norank_o__Frankiales;s__unclassified_g__norank_o__Frankiales
ASV1365	0	0	0	0	0	0	0	0	0	d__Bacteria;k__norank_d__Bacteria;p__Actinobacteriota;c__Actinobacteria;o__Micrococcales;f__Micrococcaceae;g__unclassified_f__Micrococcaceae;s__unclassified_f__Micrococcaceae
ASV1366	0	0	0	0	0	0	0	0	0	d__Bacteria;k__norank_d__Bacteria;p__Actinobacteriota;c__Actinobacteria;o__Micrococcales;f__Micrococcaceae;g__unclassified_f__Micrococcaceae;s__unclassified_f__Micrococcaceae
ASV1367	0	0	0	0	0	0	0	0	0	d__Bacteria;k__norank_d__Bacteria;p__Actinobacteriota;c__Actinobacteria;o__Propionibacteriales;f__Nocardioidaceae;g__Nocardioides;s__unclassified_g__Nocardioides
ASV1368	0	0	0	0	0	0	0	0	0	d__Bacteria;k__norank_d__Bacteria;p__Actinobacteriota;c__Actinobacteria;o__Frankiales;f__Geodermatophilaceae;g__Modestobacter;s__unclassified_g__Modestobacter
ASV1369	0	0	0	0	0	0	0	0	0	d__Bacteria;k__norank_d__Bacteria;p__Actinobacteriota;c__Actinobacteria;o__Propionibacteriales;f__Nocardioidaceae;g__Nocardioides;s__unclassified_g__Nocardioides
ASV1370	0	0	0	0	0	0	0	0	0	d__Bacteria;k__norank_d__Bacteria;p__Actinobacteriota;c__Actinobacteria;o__Propionibacteriales;f__Propionibacteriaceae;g__unclassified_f__Propionibacteriaceae;s__unclassified_f__Propionibacteriaceae
ASV1371	0	0	0	0	0	0	0	0	0	d__Bacteria;k__norank_d__Bacteria;p__Actinobacteriota;c__Actinobacteria;o__Propionibacteriales;f__Nocardioidaceae;g__Nocardioides;s__unclassified_g__Nocardioides
ASV1372	0	0	0	0	0	0	0	0	2	d__Bacteria;k__norank_d__Bacteria;p__Proteobacteria;c__Alphaproteobacteria;o__Rhodobacterales;f__Rhodobacteraceae;g__Paracoccus;s__unclassified_g__Paracoccus
ASV1373	0	0	0	0	0	0	0	0	0	d__Bacteria;k__norank_d__Bacteria;p__Actinobacteriota;c__Actinobacteria;o__Frankiales;f__Geodermatophilaceae;g__Geodermatophilus;s__Geodermatophilus_sabuli
ASV1374	0	0	0	0	0	0	0	0	0	d__Bacteria;k__norank_d__Bacteria;p__Actinobacteriota;c__Actinobacteria;o__Propionibacteriales;f__Nocardioidaceae;g__unclassified_f__Nocardioidaceae;s__unclassified_f__Nocardioidaceae
ASV1375	0	0	0	0	0	0	0	0	0	d__Bacteria;k__norank_d__Bacteria;p__Proteobacteria;c__Gammaproteobacteria;o__Pseudomonadales;f__Moraxellaceae;g__Acinetobacter;s__unclassified_g__Acinetobacter
ASV1376	0	0	0	0	0	0	0	0	0	d__Bacteria;k__norank_d__Bacteria;p__Proteobacteria;c__Gammaproteobacteria;o__Burkholderiales;f__Comamonadaceae;g__Delftia;s__unclassified_g__Delftia
ASV1377	0	0	0	0	0	0	0	0	0	d__Bacteria;k__norank_d__Bacteria;p__Actinobacteriota;c__Actinobacteria;o__Propionibacteriales;f__Nocardioidaceae;g__Nocardioides;s__Nocardioides_furvisabuli
ASV1378	0	0	0	0	0	0	0	0	0	d__Bacteria;k__norank_d__Bacteria;p__Gemmatimonadota;c__Longimicrobia;o__Longimicrobiales;f__Longimicrobiaceae;g__norank_f__Longimicrobiaceae;s__uncultured_bacterium_f__Longimicrobiaceae
ASV1379	0	0	0	0	0	0	0	0	0	d__Bacteria;k__norank_d__Bacteria;p__Proteobacteria;c__Gammaproteobacteria;o__Burkholderiales;f__Comamonadaceae;g__Aquabacterium;s__Aquabacterium_citratiphilum
ASV1380	0	0	0	0	0	0	0	0	0	d__Bacteria;k__norank_d__Bacteria;p__Proteobacteria;c__Gammaproteobacteria;o__Pseudomonadales;f__Pseudomonadaceae;g__Pseudomonas;s__unclassified_g__Pseudomonas
ASV1381	0	0	0	0	0	0	0	0	0	d__Bacteria;k__norank_d__Bacteria;p__Cyanobacteria;c__Cyanobacteriia;o__Chloroplast;f__norank_o__Chloroplast;g__norank_o__Chloroplast;s__unclassified_g__norank_o__Chloroplast
ASV1382	0	0	0	0	0	0	0	0	0	d__Bacteria;k__norank_d__Bacteria;p__Actinobacteriota;c__Actinobacteria;o__Micrococcales;f__Micrococcaceae;g__unclassified_f__Micrococcaceae;s__unclassified_f__Micrococcaceae
ASV1383	0	0	0	0	0	0	0	0	0	d__Bacteria;k__norank_d__Bacteria;p__Proteobacteria;c__Gammaproteobacteria;o__Pseudomonadales;f__Pseudomonadaceae;g__Pseudomonas;s__unclassified_g__Pseudomonas
ASV1384	0	0	0	0	0	0	0	0	0	d__Bacteria;k__norank_d__Bacteria;p__Actinobacteriota;c__Actinobacteria;o__Propionibacteriales;f__Nocardioidaceae;g__Nocardioides;s__unclassified_g__Nocardioides
ASV1385	0	0	0	0	0	0	0	0	0	d__Bacteria;k__norank_d__Bacteria;p__Actinobacteriota;c__Actinobacteria;o__Corynebacteriales;f__Corynebacteriaceae;g__Corynebacterium;s__unclassified_g__Corynebacterium
ASV1386	0	0	0	0	0	0	0	0	0	d__Bacteria;k__norank_d__Bacteria;p__Actinobacteriota;c__Thermoleophilia;o__Solirubrobacterales;f__Solirubrobacteraceae;g__unclassified_f__Solirubrobacteraceae;s__unclassified_f__Solirubrobacteraceae
ASV1387	0	0	0	0	0	0	0	0	0	d__Bacteria;k__norank_d__Bacteria;p__Proteobacteria;c__Gammaproteobacteria;o__Pseudomonadales;f__Moraxellaceae;g__Acinetobacter;s__unclassified_g__Acinetobacter
ASV1388	0	0	0	0	0	0	0	0	0	d__Bacteria;k__norank_d__Bacteria;p__Actinobacteriota;c__Actinobacteria;o__Propionibacteriales;f__Nocardioidaceae;g__Nocardioides;s__Nocardioides_furvisabuli
ASV1389	0	0	0	0	0	0	0	0	0	d__Bacteria;k__norank_d__Bacteria;p__Actinobacteriota;c__Actinobacteria;o__Propionibacteriales;f__Nocardioidaceae;g__unclassified_f__Nocardioidaceae;s__unclassified_f__Nocardioidaceae
ASV1390	0	0	0	0	0	0	0	0	0	d__Bacteria;k__norank_d__Bacteria;p__Actinobacteriota;c__Actinobacteria;o__Frankiales;f__norank_o__Frankiales;g__norank_o__Frankiales;s__uncultured_bacterium_o__Frankiales
ASV1391	0	0	0	0	0	0	0	0	0	d__Bacteria;k__norank_d__Bacteria;p__Proteobacteria;c__Alphaproteobacteria;o__Sphingomonadales;f__Sphingomonadaceae;g__Sphingomonas;s__unclassified_g__Sphingomonas
ASV1392	0	0	0	0	0	0	0	0	0	d__Bacteria;k__norank_d__Bacteria;p__Firmicutes;c__Clostridia;o__Peptostreptococcales-Tissierellales;f__norank_o__Peptostreptococcales-Tissierellales;g__Murdochiella;s__Murdochiella_asaccharolytica
ASV1393	0	0	0	0	0	0	0	0	0	d__Bacteria;k__norank_d__Bacteria;p__Proteobacteria;c__Alphaproteobacteria;o__Sphingomonadales;f__Sphingomonadaceae;g__unclassified_f__Sphingomonadaceae;s__unclassified_f__Sphingomonadaceae
ASV1394	0	0	0	0	0	0	0	0	0	d__Bacteria;k__norank_d__Bacteria;p__Proteobacteria;c__Gammaproteobacteria;o__Burkholderiales;f__Comamonadaceae;g__unclassified_f__Comamonadaceae;s__unclassified_f__Comamonadaceae
ASV1395	0	0	0	0	0	0	0	0	0	d__Bacteria;k__norank_d__Bacteria;p__Proteobacteria;c__Gammaproteobacteria;o__Burkholderiales;f__Comamonadaceae;g__Comamonas;s__unclassified_g__Comamonas
ASV1396	0	0	0	0	0	0	0	0	0	d__Bacteria;k__norank_d__Bacteria;p__Actinobacteriota;c__Actinobacteria;o__Propionibacteriales;f__Nocardioidaceae;g__unclassified_f__Nocardioidaceae;s__unclassified_f__Nocardioidaceae
ASV1397	0	0	0	0	0	0	0	0	0	d__Bacteria;k__norank_d__Bacteria;p__Actinobacteriota;c__Actinobacteria;o__Micrococcales;f__Intrasporangiaceae;g__Aquipuribacter;s__uncultured_bacterium_g__Aquipuribacter
ASV1398	0	0	0	0	0	0	0	0	0	d__Bacteria;k__norank_d__Bacteria;p__Proteobacteria;c__Gammaproteobacteria;o__Pseudomonadales;f__Pseudomonadaceae;g__Pseudomonas;s__unclassified_g__Pseudomonas
ASV1399	0	0	0	0	0	0	0	0	0	d__Bacteria;k__norank_d__Bacteria;p__Proteobacteria;c__Alphaproteobacteria;o__Sphingomonadales;f__Sphingomonadaceae;g__unclassified_f__Sphingomonadaceae;s__unclassified_f__Sphingomonadaceae
ASV1400	0	0	0	0	0	0	0	0	0	d__Bacteria;k__norank_d__Bacteria;p__Actinobacteriota;c__Actinobacteria;o__Frankiales;f__Geodermatophilaceae;g__Blastococcus;s__unclassified_g__Blastococcus
ASV1401	0	0	0	0	0	0	0	0	0	d__Bacteria;k__norank_d__Bacteria;p__Proteobacteria;c__Alphaproteobacteria;o__Rickettsiales;f__Mitochondria;g__norank_f__Mitochondria;s__Juniperus_virginiana_f__Mitochondria
ASV1402	0	0	0	0	0	0	0	0	0	d__Bacteria;k__norank_d__Bacteria;p__Proteobacteria;c__Gammaproteobacteria;o__Burkholderiales;f__Rhodocyclaceae;g__Methyloversatilis;s__unclassified_g__Methyloversatilis
ASV1403	0	249	213	521	143	19	56	200	198	d__Bacteria;k__norank_d__Bacteria;p__Actinobacteriota;c__Acidimicrobiia;o__Actinomarinales;f__norank_o__Actinomarinales;g__norank_o__Actinomarinales;s__unclassified_g__norank_o__Actinomarinales
ASV1404	0	95	99	127	83	0	46	114	136	d__Bacteria;k__norank_d__Bacteria;p__Proteobacteria;c__Gammaproteobacteria;o__JTB23;f__norank_o__JTB23;g__norank_o__JTB23;s__uncultured_deep-sea_bacterium_o__JTB23
ASV1405	0	0	0	0	0	0	0	0	130	d__Bacteria;k__norank_d__Bacteria;p__Chloroflexi;c__Dehalococcoidia;o__S085;f__norank_o__S085;g__norank_o__S085;s__marine_sediment_metagenome_o__S085
ASV1406	0	22	40	43	110	0	0	55	129	d__Bacteria;k__norank_d__Bacteria;p__Proteobacteria;c__Gammaproteobacteria;o__Steroidobacterales;f__Woeseiaceae;g__Woeseia;s__unclassified_g__Woeseia
ASV1407	0	60	48	63	0	0	35	76	127	d__Bacteria;k__norank_d__Bacteria;p__Planctomycetota;c__Phycisphaerae;o__Phycisphaerales;f__Phycisphaeraceae;g__Urania-1B-19_marine_sediment_group;s__uncultured_Planctomycetales_bacterium_g__Urania-1B-19_marine_sediment_group
ASV1408	0	114	118	84	79	50	52	127	126	d__Bacteria;k__norank_d__Bacteria;p__Schekmanbacteria;c__norank_p__Schekmanbacteria;o__norank_p__Schekmanbacteria;f__norank_p__Schekmanbacteria;g__norank_p__Schekmanbacteria;s__unclassified_g__norank_p__Schekmanbacteria
ASV1409	0	0	0	0	0	42	138	0	102	d__Bacteria;k__norank_d__Bacteria;p__Chloroflexi;c__Dehalococcoidia;o__SAR202_clade;f__norank_o__SAR202_clade;g__norank_o__SAR202_clade;s__uncultured_sediment_bacterium_o__SAR202_clade
ASV1410	0	103	0	202	0	0	0	110	94	d__Bacteria;k__norank_d__Bacteria;p__Proteobacteria;c__Gammaproteobacteria;o__Arenicellales;f__Arenicellaceae;g__norank_f__Arenicellaceae;s__uncultured_deep-sea_bacterium_f__Arenicellaceae
ASV1411	0	52	43	30	95	121	90	43	89	d__Bacteria;k__norank_d__Bacteria;p__Actinobacteriota;c__Acidimicrobiia;o__Actinomarinales;f__norank_o__Actinomarinales;g__norank_o__Actinomarinales;s__unclassified_g__norank_o__Actinomarinales
ASV1412	0	0	36	0	0	0	75	29	87	d__Bacteria;k__norank_d__Bacteria;p__Proteobacteria;c__Alphaproteobacteria;o__unclassified_c__Alphaproteobacteria;f__unclassified_c__Alphaproteobacteria;g__unclassified_c__Alphaproteobacteria;s__unclassified_c__Alphaproteobacteria
ASV1413	0	61	108	120	42	0	33	91	85	d__Bacteria;k__norank_d__Bacteria;p__Chloroflexi;c__Dehalococcoidia;o__SAR202_clade;f__norank_o__SAR202_clade;g__norank_o__SAR202_clade;s__unclassified_g__norank_o__SAR202_clade
ASV1414	0	0	30	0	45	47	115	0	82	d__Bacteria;k__norank_d__Bacteria;p__Planctomycetota;c__Phycisphaerae;o__Phycisphaerales;f__Phycisphaeraceae;g__Urania-1B-19_marine_sediment_group;s__unclassified_g__Urania-1B-19_marine_sediment_group
ASV1415	0	107	32	29	53	0	46	0	81	d__Bacteria;k__norank_d__Bacteria;p__Proteobacteria;c__Alphaproteobacteria;o__Kiloniellales;f__Kiloniellaceae;g__norank_f__Kiloniellaceae;s__unclassified_g__norank_f__Kiloniellaceae
ASV1416	0	58	58	77	0	0	20	0	78	d__Bacteria;k__norank_d__Bacteria;p__Chloroflexi;c__Dehalococcoidia;o__SAR202_clade;f__norank_o__SAR202_clade;g__norank_o__SAR202_clade;s__unclassified_g__norank_o__SAR202_clade
ASV1417	0	8	0	0	8	41	46	13	73	d__Bacteria;k__norank_d__Bacteria;p__unclassified_k__norank_d__Bacteria;c__unclassified_k__norank_d__Bacteria;o__unclassified_k__norank_d__Bacteria;f__unclassified_k__norank_d__Bacteria;g__unclassified_k__norank_d__Bacteria;s__unclassified_k__norank_d__Bacteria
ASV1418	0	0	24	0	32	53	39	0	71	d__Bacteria;k__norank_d__Bacteria;p__Myxococcota;c__bacteriap25;o__norank_c__bacteriap25;f__norank_c__bacteriap25;g__norank_c__bacteriap25;s__uncultured_deep-sea_bacterium_c__bacteriap25
ASV1419	0	103	51	99	0	0	0	76	69	d__Bacteria;k__norank_d__Bacteria;p__Gemmatimonadota;c__PAUC43f_marine_benthic_group;o__norank_c__PAUC43f_marine_benthic_group;f__norank_c__PAUC43f_marine_benthic_group;g__norank_c__PAUC43f_marine_benthic_group;s__uncultured_bacterium_c__PAUC43f_marine_benthic_group
ASV1420	0	127	95	0	0	0	73	0	68	d__Bacteria;k__norank_d__Bacteria;p__Chloroflexi;c__JG30-KF-CM66;o__norank_c__JG30-KF-CM66;f__norank_c__JG30-KF-CM66;g__norank_c__JG30-KF-CM66;s__uncultured_bacterium_c__JG30-KF-CM66
ASV1421	0	98	90	127	76	0	45	99	67	d__Bacteria;k__norank_d__Bacteria;p__Proteobacteria;c__Gammaproteobacteria;o__Arenicellales;f__Arenicellaceae;g__norank_f__Arenicellaceae;s__uncultured_deep-sea_bacterium_f__Arenicellaceae
ASV1422	0	35	28	0	52	90	80	0	67	d__Bacteria;k__norank_d__Bacteria;p__Proteobacteria;c__Alphaproteobacteria;o__Rhodospirillales;f__Magnetospiraceae;g__norank_f__Magnetospiraceae;s__unclassified_g__norank_f__Magnetospiraceae
ASV1423	0	23	0	0	0	44	31	0	66	d__Bacteria;k__norank_d__Bacteria;p__Bacteroidota;c__Bacteroidia;o__Cytophagales;f__Cyclobacteriaceae;g__norank_f__Cyclobacteriaceae;s__unclassified_g__norank_f__Cyclobacteriaceae
ASV1424	0	38	23	26	22	18	30	30	65	d__Bacteria;k__norank_d__Bacteria;p__Proteobacteria;c__Alphaproteobacteria;o__Defluviicoccales;f__norank_o__Defluviicoccales;g__norank_o__Defluviicoccales;s__unclassified_g__norank_o__Defluviicoccales
ASV1425	0	60	0	0	34	0	44	0	65	d__Bacteria;k__norank_d__Bacteria;p__Proteobacteria;c__Alphaproteobacteria;o__Defluviicoccales;f__norank_o__Defluviicoccales;g__norank_o__Defluviicoccales;s__uncultured_proteobacterium_o__Defluviicoccales
ASV1426	0	62	0	0	57	0	55	109	65	d__Bacteria;k__norank_d__Bacteria;p__Planctomycetota;c__Phycisphaerae;o__Phycisphaerales;f__Phycisphaeraceae;g__Urania-1B-19_marine_sediment_group;s__uncultured_planctomycete_g__Urania-1B-19_marine_sediment_group
ASV1427	0	85	92	105	67	0	0	137	62	d__Bacteria;k__norank_d__Bacteria;p__Planctomycetota;c__Phycisphaerae;o__Phycisphaerales;f__Phycisphaeraceae;g__Urania-1B-19_marine_sediment_group;s__unclassified_g__Urania-1B-19_marine_sediment_group
ASV1428	0	90	0	0	0	80	48	0	61	d__Bacteria;k__norank_d__Bacteria;p__Zixibacteria;c__norank_p__Zixibacteria;o__norank_p__Zixibacteria;f__norank_p__Zixibacteria;g__norank_p__Zixibacteria;s__uncultured_deep-sea_bacterium_p__Zixibacteria
ASV1429	0	51	60	92	48	17	26	34	61	d__Bacteria;k__norank_d__Bacteria;p__Proteobacteria;c__Gammaproteobacteria;o__Steroidobacterales;f__Woeseiaceae;g__Woeseia;s__unclassified_g__Woeseia
ASV1430	0	59	27	68	44	0	47	74	59	d__Bacteria;k__norank_d__Bacteria;p__Myxococcota;c__bacteriap25;o__norank_c__bacteriap25;f__norank_c__bacteriap25;g__norank_c__bacteriap25;s__unclassified_g__norank_c__bacteriap25
ASV1431	0	53	33	54	33	10	24	55	58	d__Bacteria;k__norank_d__Bacteria;p__Proteobacteria;c__Gammaproteobacteria;o__KI89A_clade;f__norank_o__KI89A_clade;g__norank_o__KI89A_clade;s__uncultured_deep-sea_bacterium_o__KI89A_clade
ASV1432	0	0	0	0	0	74	36	0	58	d__Bacteria;k__norank_d__Bacteria;p__Chloroflexi;c__Dehalococcoidia;o__SAR202_clade;f__norank_o__SAR202_clade;g__norank_o__SAR202_clade;s__uncultured_deep-sea_bacterium_o__SAR202_clade
ASV1433	0	8	0	0	11	32	34	0	57	d__Bacteria;k__norank_d__Bacteria;p__Gemmatimonadota;c__BD2-11_terrestrial_group;o__norank_c__BD2-11_terrestrial_group;f__norank_c__BD2-11_terrestrial_group;g__norank_c__BD2-11_terrestrial_group;s__uncultured_proteobacterium_c__BD2-11_terrestrial_group
ASV1434	0	22	0	7	29	31	54	0	56	d__Bacteria;k__norank_d__Bacteria;p__Dadabacteria;c__Dadabacteriia;o__Dadabacteriales;f__norank_o__Dadabacteriales;g__norank_o__Dadabacteriales;s__uncultured_bacterium_o__Dadabacteriales
ASV1435	0	23	21	126	22	0	12	58	56	d__Bacteria;k__norank_d__Bacteria;p__Proteobacteria;c__Alphaproteobacteria;o__Rhizobiales;f__Hyphomicrobiaceae;g__norank_f__Hyphomicrobiaceae;s__uncultured_bacterium_f__Hyphomicrobiaceae
ASV1436	0	53	87	72	24	41	55	71	55	d__Bacteria;k__norank_d__Bacteria;p__NB1-j;c__norank_p__NB1-j;o__norank_p__NB1-j;f__norank_p__NB1-j;g__norank_p__NB1-j;s__unclassified_g__norank_p__NB1-j
ASV1437	0	0	47	0	36	28	69	0	54	d__Bacteria;k__norank_d__Bacteria;p__Proteobacteria;c__Gammaproteobacteria;o__Steroidobacterales;f__Woeseiaceae;g__Woeseia;s__unclassified_g__Woeseia
ASV1438	0	57	24	52	33	0	27	22	54	d__Bacteria;k__norank_d__Bacteria;p__Proteobacteria;c__Alphaproteobacteria;o__Defluviicoccales;f__norank_o__Defluviicoccales;g__norank_o__Defluviicoccales;s__uncultured_Rhodospirillaceae_bacterium_o__Defluviicoccales
ASV1439	0	39	0	0	47	206	91	13	53	d__Bacteria;k__norank_d__Bacteria;p__Schekmanbacteria;c__norank_p__Schekmanbacteria;o__norank_p__Schekmanbacteria;f__norank_p__Schekmanbacteria;g__norank_p__Schekmanbacteria;s__uncultured_proteobacterium_p__Schekmanbacteria
ASV1440	0	49	20	0	30	84	30	37	53	d__Bacteria;k__norank_d__Bacteria;p__Nitrospinota;c__Nitrospinia;o__Nitrospinales;f__Nitrospinaceae;g__norank_f__Nitrospinaceae;s__uncultured_deep-sea_bacterium_f__Nitrospinaceae
ASV1441	0	19	35	12	28	18	11	30	53	d__Bacteria;k__norank_d__Bacteria;p__Acidobacteriota;c__Acidobacteriae;o__Subgroup_13;f__norank_o__Subgroup_13;g__norank_o__Subgroup_13;s__unclassified_g__norank_o__Subgroup_13
ASV1442	0	51	66	76	51	0	23	54	53	d__Bacteria;k__norank_d__Bacteria;p__NB1-j;c__norank_p__NB1-j;o__norank_p__NB1-j;f__norank_p__NB1-j;g__norank_p__NB1-j;s__unclassified_g__norank_p__NB1-j
ASV1443	0	28	4	17	5	4	12	15	50	d__Bacteria;k__norank_d__Bacteria;p__Proteobacteria;c__Alphaproteobacteria;o__Kordiimonadales;f__Kordiimonadaceae;g__Kordiimonas;s__uncultured_Alphaproteobacteria_bacterium_g__Kordiimonas
ASV1444	0	63	59	84	0	0	39	63	50	d__Bacteria;k__norank_d__Bacteria;p__Gemmatimonadota;c__BD2-11_terrestrial_group;o__norank_c__BD2-11_terrestrial_group;f__norank_c__BD2-11_terrestrial_group;g__norank_c__BD2-11_terrestrial_group;s__uncultured_deep-sea_bacterium_c__BD2-11_terrestrial_group
ASV1445	0	39	41	39	42	84	38	43	50	d__Bacteria;k__norank_d__Bacteria;p__Acidobacteriota;c__Vicinamibacteria;o__Vicinamibacterales;f__Vicinamibacteraceae;g__norank_f__Vicinamibacteraceae;s__unclassified_g__norank_f__Vicinamibacteraceae
ASV1446	0	105	40	96	0	0	0	68	50	d__Bacteria;k__norank_d__Bacteria;p__Proteobacteria;c__Gammaproteobacteria;o__unclassified_c__Gammaproteobacteria;f__unclassified_c__Gammaproteobacteria;g__unclassified_c__Gammaproteobacteria;s__unclassified_c__Gammaproteobacteria
ASV1447	0	87	82	150	93	0	52	0	50	d__Bacteria;k__norank_d__Bacteria;p__Gemmatimonadota;c__BD2-11_terrestrial_group;o__norank_c__BD2-11_terrestrial_group;f__norank_c__BD2-11_terrestrial_group;g__norank_c__BD2-11_terrestrial_group;s__uncultured_deep-sea_bacterium_c__BD2-11_terrestrial_group
ASV1448	0	31	0	0	0	0	0	36	49	d__Bacteria;k__norank_d__Bacteria;p__Chloroflexi;c__Dehalococcoidia;o__SAR202_clade;f__norank_o__SAR202_clade;g__norank_o__SAR202_clade;s__uncultured_deep-sea_bacterium_o__SAR202_clade
ASV1449	0	33	57	33	56	56	42	30	48	d__Bacteria;k__norank_d__Bacteria;p__Acidobacteriota;c__Vicinamibacteria;o__Vicinamibacterales;f__norank_o__Vicinamibacterales;g__norank_o__Vicinamibacterales;s__unclassified_g__norank_o__Vicinamibacterales
ASV1450	0	37	27	8	27	53	34	25	47	d__Bacteria;k__norank_d__Bacteria;p__Chloroflexi;c__Dehalococcoidia;o__SAR202_clade;f__norank_o__SAR202_clade;g__norank_o__SAR202_clade;s__uncultured_gamma_proteobacterium_o__SAR202_clade
ASV1451	0	43	25	24	20	0	0	45	45	d__Bacteria;k__norank_d__Bacteria;p__Proteobacteria;c__Alphaproteobacteria;o__Rhodospirillales;f__Magnetospiraceae;g__norank_f__Magnetospiraceae;s__uncultured_Alphaproteobacteria_bacterium_f__Magnetospiraceae
ASV1452	0	65	64	121	0	0	12	61	45	d__Bacteria;k__norank_d__Bacteria;p__Proteobacteria;c__Gammaproteobacteria;o__Steroidobacterales;f__Woeseiaceae;g__Woeseia;s__unclassified_g__Woeseia
ASV1453	0	0	0	0	0	0	0	0	45	d__Bacteria;k__norank_d__Bacteria;p__Gemmatimonadota;c__Gemmatimonadetes;o__Gemmatimonadales;f__Gemmatimonadaceae;g__norank_f__Gemmatimonadaceae;s__unclassified_g__norank_f__Gemmatimonadaceae
ASV1454	0	58	68	26	39	31	35	93	45	d__Bacteria;k__norank_d__Bacteria;p__Planctomycetota;c__Phycisphaerae;o__Phycisphaerales;f__Phycisphaeraceae;g__Urania-1B-19_marine_sediment_group;s__unclassified_g__Urania-1B-19_marine_sediment_group
ASV1455	0	0	0	0	0	0	0	0	44	d__Bacteria;k__norank_d__Bacteria;p__Cyanobacteria;c__Cyanobacteriia;o__Synechococcales;f__Cyanobiaceae;g__Prochlorococcus_MIT9313;s__unclassified_g__Prochlorococcus_MIT9313
ASV1456	0	46	53	49	65	66	65	76	44	d__Bacteria;k__norank_d__Bacteria;p__Chloroflexi;c__Dehalococcoidia;o__SAR202_clade;f__norank_o__SAR202_clade;g__norank_o__SAR202_clade;s__uncultured_deep-sea_bacterium_o__SAR202_clade
ASV1457	0	98	90	149	21	0	9	85	43	d__Bacteria;k__norank_d__Bacteria;p__Proteobacteria;c__Alphaproteobacteria;o__Rhodobacterales;f__Rhodobacteraceae;g__Limibaculum;s__unclassified_g__Limibaculum
ASV1458	0	0	0	0	0	0	0	0	43	d__Bacteria;k__norank_d__Bacteria;p__Chloroflexi;c__Dehalococcoidia;o__SAR202_clade;f__norank_o__SAR202_clade;g__norank_o__SAR202_clade;s__uncultured_Thermomicrobium_sp._o__SAR202_clade
ASV1459	0	0	0	0	0	0	0	0	42	d__Bacteria;k__norank_d__Bacteria;p__Chloroflexi;c__Dehalococcoidia;o__SAR202_clade;f__norank_o__SAR202_clade;g__norank_o__SAR202_clade;s__unclassified_g__norank_o__SAR202_clade
ASV1460	0	53	0	17	94	0	0	77	42	d__Bacteria;k__norank_d__Bacteria;p__Chloroflexi;c__Dehalococcoidia;o__SAR202_clade;f__norank_o__SAR202_clade;g__norank_o__SAR202_clade;s__uncultured_Chloroflexus_sp._o__SAR202_clade
ASV1461	0	57	80	34	42	0	0	75	42	d__Bacteria;k__norank_d__Bacteria;p__Proteobacteria;c__Gammaproteobacteria;o__Steroidobacterales;f__Woeseiaceae;g__Woeseia;s__uncultured_Alteromonadales_bacterium_g__Woeseia
ASV1462	0	102	61	95	72	32	35	81	41	d__Bacteria;k__norank_d__Bacteria;p__Bacteroidota;c__Ignavibacteria;o__Ignavibacteriales;f__PHOS-HE36;g__norank_f__PHOS-HE36;s__uncultured_bacterium_W5-47b
ASV1463	0	41	13	23	17	51	42	0	41	d__Bacteria;k__norank_d__Bacteria;p__Proteobacteria;c__Alphaproteobacteria;o__Defluviicoccales;f__norank_o__Defluviicoccales;g__norank_o__Defluviicoccales;s__unclassified_g__norank_o__Defluviicoccales
ASV1464	0	36	37	54	30	25	61	34	41	d__Bacteria;k__norank_d__Bacteria;p__Proteobacteria;c__Alphaproteobacteria;o__Defluviicoccales;f__norank_o__Defluviicoccales;g__norank_o__Defluviicoccales;s__uncultured_Phyllobacteriaceae_bacterium_o__Defluviicoccales
ASV1465	0	0	0	0	0	0	0	0	40	d__Bacteria;k__norank_d__Bacteria;p__Proteobacteria;c__Gammaproteobacteria;o__Steroidobacterales;f__Woeseiaceae;g__Woeseia;s__unclassified_g__Woeseia
ASV1466	0	45	26	9	20	26	5	10	40	d__Bacteria;k__norank_d__Bacteria;p__Nitrospinota;c__Nitrospinia;o__Nitrospinales;f__Nitrospinaceae;g__norank_f__Nitrospinaceae;s__unclassified_g__norank_f__Nitrospinaceae
ASV1467	0	8	21	23	18	0	0	43	40	d__Bacteria;k__norank_d__Bacteria;p__Chloroflexi;c__Dehalococcoidia;o__SAR202_clade;f__norank_o__SAR202_clade;g__norank_o__SAR202_clade;s__uncultured_Chloroflexales_bacterium_o__SAR202_clade
ASV1468	0	0	49	18	0	0	0	55	40	d__Bacteria;k__norank_d__Bacteria;p__Chloroflexi;c__JG30-KF-CM66;o__norank_c__JG30-KF-CM66;f__norank_c__JG30-KF-CM66;g__norank_c__JG30-KF-CM66;s__uncultured_bacterium_c__JG30-KF-CM66
ASV1469	0	0	0	0	0	0	0	0	40	d__Bacteria;k__norank_d__Bacteria;p__Chloroflexi;c__JG30-KF-CM66;o__norank_c__JG30-KF-CM66;f__norank_c__JG30-KF-CM66;g__norank_c__JG30-KF-CM66;s__uncultured_bacterium_c__JG30-KF-CM66
ASV1470	0	0	0	0	29	25	8	0	39	d__Bacteria;k__norank_d__Bacteria;p__Acidobacteriota;c__Thermoanaerobaculia;o__Thermoanaerobaculales;f__Thermoanaerobaculaceae;g__Subgroup_10;s__uncultured_bacterium_g__Subgroup_10
ASV1471	0	33	36	0	0	34	0	0	38	d__Bacteria;k__norank_d__Bacteria;p__Bacteroidota;c__Bacteroidia;o__Cytophagales;f__Cyclobacteriaceae;g__norank_f__Cyclobacteriaceae;s__uncultured_deep-sea_bacterium_f__Cyclobacteriaceae
ASV1472	0	39	42	0	25	0	0	56	38	d__Bacteria;k__norank_d__Bacteria;p__Chloroflexi;c__Dehalococcoidia;o__SAR202_clade;f__norank_o__SAR202_clade;g__norank_o__SAR202_clade;s__unclassified_g__norank_o__SAR202_clade
ASV1473	0	34	34	39	39	0	0	58	38	d__Bacteria;k__norank_d__Bacteria;p__Bacteroidota;c__Bacteroidia;o__Cytophagales;f__Cyclobacteriaceae;g__norank_f__Cyclobacteriaceae;s__unclassified_g__norank_f__Cyclobacteriaceae
ASV1474	0	24	35	101	33	0	28	63	38	d__Bacteria;k__norank_d__Bacteria;p__Proteobacteria;c__Alphaproteobacteria;o__Rhizobiales;f__Methyloligellaceae;g__norank_f__Methyloligellaceae;s__unclassified_g__norank_f__Methyloligellaceae
ASV1475	0	5	14	4	7	31	18	12	37	d__Bacteria;k__norank_d__Bacteria;p__Schekmanbacteria;c__norank_p__Schekmanbacteria;o__norank_p__Schekmanbacteria;f__norank_p__Schekmanbacteria;g__norank_p__Schekmanbacteria;s__uncultured_bacterium_p__Schekmanbacteria
ASV1476	0	0	38	0	0	0	0	30	37	d__Bacteria;k__norank_d__Bacteria;p__Planctomycetota;c__Phycisphaerae;o__Phycisphaerales;f__Phycisphaeraceae;g__Urania-1B-19_marine_sediment_group;s__uncultured_planctomycete_g__Urania-1B-19_marine_sediment_group
ASV1477	0	0	0	0	0	0	62	0	36	d__Bacteria;k__norank_d__Bacteria;p__Chloroflexi;c__Dehalococcoidia;o__SAR202_clade;f__norank_o__SAR202_clade;g__norank_o__SAR202_clade;s__uncultured_deep-sea_bacterium_o__SAR202_clade
ASV1478	0	0	5	0	38	0	0	11	35	d__Bacteria;k__norank_d__Bacteria;p__Chloroflexi;c__JG30-KF-CM66;o__norank_c__JG30-KF-CM66;f__norank_c__JG30-KF-CM66;g__norank_c__JG30-KF-CM66;s__uncultured_bacterium_c__JG30-KF-CM66
ASV1479	0	0	0	0	25	36	24	0	35	d__Bacteria;k__norank_d__Bacteria;p__Chloroflexi;c__Dehalococcoidia;o__SAR202_clade;f__norank_o__SAR202_clade;g__norank_o__SAR202_clade;s__unclassified_g__norank_o__SAR202_clade
ASV1480	0	43	41	67	29	0	51	55	35	d__Bacteria;k__norank_d__Bacteria;p__Gemmatimonadota;c__Gemmatimonadetes;o__Gemmatimonadales;f__Gemmatimonadaceae;g__norank_f__Gemmatimonadaceae;s__uncultured_deep-sea_bacterium_f__Gemmatimonadaceae
ASV1481	0	27	0	0	33	38	0	28	35	d__Bacteria;k__norank_d__Bacteria;p__Proteobacteria;c__Alphaproteobacteria;o__AT-s3-44;f__norank_o__AT-s3-44;g__norank_o__AT-s3-44;s__unclassified_g__norank_o__AT-s3-44
ASV1482	0	0	44	0	57	0	48	0	35	d__Bacteria;k__norank_d__Bacteria;p__Proteobacteria;c__Alphaproteobacteria;o__AT-s3-44;f__norank_o__AT-s3-44;g__norank_o__AT-s3-44;s__uncultured_bacterium_o__AT-s3-44
ASV1483	0	66	71	75	50	0	0	52	34	d__Bacteria;k__norank_d__Bacteria;p__Proteobacteria;c__Gammaproteobacteria;o__JTB23;f__norank_o__JTB23;g__norank_o__JTB23;s__uncultured_deep-sea_bacterium_o__JTB23
ASV1484	0	0	22	0	0	0	0	0	34	d__Bacteria;k__norank_d__Bacteria;p__Gemmatimonadota;c__Gemmatimonadetes;o__Gemmatimonadales;f__Gemmatimonadaceae;g__norank_f__Gemmatimonadaceae;s__uncultured_deep-sea_bacterium_f__Gemmatimonadaceae
ASV1485	0	16	20	12	13	0	9	11	33	d__Bacteria;k__norank_d__Bacteria;p__Planctomycetota;c__Phycisphaerae;o__Phycisphaerales;f__Phycisphaeraceae;g__SM1A02;s__uncultured_bacterium_g__SM1A02
ASV1486	0	16	27	11	12	61	34	0	33	d__Bacteria;k__norank_d__Bacteria;p__Proteobacteria;c__Alphaproteobacteria;o__Alphaproteobacteria_Incertae_Sedis;f__unclassified_o__Alphaproteobacteria_Incertae_Sedis;g__norank_f__unclassified_o__Alphaproteobacteria_Incertae_Sedis;s__uncultured_Alphaproteobacteria_bacterium_f__unclassified_o__Alphaproteobacteria_Incertae_Sedis
ASV1487	0	0	32	33	23	0	0	0	33	d__Bacteria;k__norank_d__Bacteria;p__NB1-j;c__norank_p__NB1-j;o__norank_p__NB1-j;f__norank_p__NB1-j;g__norank_p__NB1-j;s__unclassified_g__norank_p__NB1-j
ASV1488	0	21	31	0	15	0	0	0	33	d__Bacteria;k__norank_d__Bacteria;p__NB1-j;c__norank_p__NB1-j;o__norank_p__NB1-j;f__norank_p__NB1-j;g__norank_p__NB1-j;s__unclassified_g__norank_p__NB1-j
ASV1489	0	24	0	40	26	0	0	0	33	d__Bacteria;k__norank_d__Bacteria;p__Gemmatimonadota;c__Gemmatimonadetes;o__Gemmatimonadales;f__Gemmatimonadaceae;g__norank_f__Gemmatimonadaceae;s__uncultured_deep-sea_bacterium_f__Gemmatimonadaceae
ASV1490	0	56	51	72	38	0	0	70	33	d__Bacteria;k__norank_d__Bacteria;p__Acidobacteriota;c__Subgroup_21;o__norank_c__Subgroup_21;f__norank_c__Subgroup_21;g__norank_c__Subgroup_21;s__uncultured_deep-sea_bacterium_c__Subgroup_21
ASV1491	0	0	0	0	0	84	33	0	33	d__Bacteria;k__norank_d__Bacteria;p__Nitrospinota;c__P9X2b3D02;o__norank_c__P9X2b3D02;f__norank_c__P9X2b3D02;g__norank_c__P9X2b3D02;s__uncultured_bacterium_c__P9X2b3D02
ASV1492	0	43	28	36	41	12	0	35	32	d__Bacteria;k__norank_d__Bacteria;p__Acidobacteriota;c__Vicinamibacteria;o__Subgroup_9;f__norank_o__Subgroup_9;g__norank_o__Subgroup_9;s__uncultured_bacterium_o__Subgroup_9
ASV1493	0	0	0	93	35	0	20	95	32	d__Bacteria;k__norank_d__Bacteria;p__Chloroflexi;c__JG30-KF-CM66;o__norank_c__JG30-KF-CM66;f__norank_c__JG30-KF-CM66;g__norank_c__JG30-KF-CM66;s__uncultured_bacterium_c__JG30-KF-CM66
ASV1494	0	42	48	75	31	0	0	64	32	d__Bacteria;k__norank_d__Bacteria;p__Proteobacteria;c__Gammaproteobacteria;o__Steroidobacterales;f__Woeseiaceae;g__Woeseia;s__unclassified_g__Woeseia
ASV1495	0	0	0	0	0	0	0	0	32	d__Bacteria;k__norank_d__Bacteria;p__Chloroflexi;c__Dehalococcoidia;o__SAR202_clade;f__norank_o__SAR202_clade;g__norank_o__SAR202_clade;s__uncultured_deep-sea_bacterium_o__SAR202_clade
ASV1496	0	46	31	41	0	0	0	24	31	d__Bacteria;k__norank_d__Bacteria;p__NB1-j;c__norank_p__NB1-j;o__norank_p__NB1-j;f__norank_p__NB1-j;g__norank_p__NB1-j;s__unclassified_g__norank_p__NB1-j
ASV1497	0	0	0	0	0	38	0	0	31	d__Bacteria;k__norank_d__Bacteria;p__Proteobacteria;c__Alphaproteobacteria;o__unclassified_c__Alphaproteobacteria;f__unclassified_c__Alphaproteobacteria;g__unclassified_c__Alphaproteobacteria;s__unclassified_c__Alphaproteobacteria
ASV1498	0	50	0	0	38	29	32	26	31	d__Bacteria;k__norank_d__Bacteria;p__Gemmatimonadota;c__BD2-11_terrestrial_group;o__norank_c__BD2-11_terrestrial_group;f__norank_c__BD2-11_terrestrial_group;g__norank_c__BD2-11_terrestrial_group;s__uncultured_deep-sea_bacterium_c__BD2-11_terrestrial_group
ASV1499	0	23	48	0	0	28	0	42	31	d__Bacteria;k__norank_d__Bacteria;p__Gemmatimonadota;c__Gemmatimonadetes;o__Gemmatimonadales;f__Gemmatimonadaceae;g__norank_f__Gemmatimonadaceae;s__uncultured_deep-sea_bacterium_f__Gemmatimonadaceae
ASV1500	0	19	34	21	26	29	24	19	30	d__Bacteria;k__norank_d__Bacteria;p__Proteobacteria;c__Gammaproteobacteria;o__KI89A_clade;f__norank_o__KI89A_clade;g__norank_o__KI89A_clade;s__unclassified_g__norank_o__KI89A_clade
ASV1501	0	56	26	25	45	0	0	67	30	d__Bacteria;k__norank_d__Bacteria;p__SAR324_cladeMarine_group_B;c__norank_p__SAR324_cladeMarine_group_B;o__norank_p__SAR324_cladeMarine_group_B;f__norank_p__SAR324_cladeMarine_group_B;g__norank_p__SAR324_cladeMarine_group_B;s__unclassified_g__norank_p__SAR324_cladeMarine_group_B
ASV1502	0	60	39	66	15	0	0	40	30	d__Bacteria;k__norank_d__Bacteria;p__Acidobacteriota;c__Vicinamibacteria;o__Subgroup_9;f__norank_o__Subgroup_9;g__norank_o__Subgroup_9;s__uncultured_bacterium_o__Subgroup_9
ASV1503	0	0	0	0	0	0	15	28	30	d__Bacteria;k__norank_d__Bacteria;p__NB1-j;c__norank_p__NB1-j;o__norank_p__NB1-j;f__norank_p__NB1-j;g__norank_p__NB1-j;s__uncultured_deep-sea_bacterium_p__NB1-j
ASV1504	0	41	0	91	13	0	8	45	30	d__Bacteria;k__norank_d__Bacteria;p__Chloroflexi;c__JG30-KF-CM66;o__norank_c__JG30-KF-CM66;f__norank_c__JG30-KF-CM66;g__norank_c__JG30-KF-CM66;s__uncultured_bacterium_c__JG30-KF-CM66
ASV1505	0	15	13	0	31	2	43	20	29	d__Bacteria;k__norank_d__Bacteria;p__Proteobacteria;c__Gammaproteobacteria;o__unclassified_c__Gammaproteobacteria;f__unclassified_c__Gammaproteobacteria;g__unclassified_c__Gammaproteobacteria;s__unclassified_c__Gammaproteobacteria
ASV1506	0	0	0	0	11	17	14	0	29	d__Bacteria;k__norank_d__Bacteria;p__Proteobacteria;c__Alphaproteobacteria;o__unclassified_c__Alphaproteobacteria;f__unclassified_c__Alphaproteobacteria;g__unclassified_c__Alphaproteobacteria;s__unclassified_c__Alphaproteobacteria
ASV1507	0	35	30	0	23	0	26	37	29	d__Bacteria;k__norank_d__Bacteria;p__Proteobacteria;c__Alphaproteobacteria;o__Defluviicoccales;f__norank_o__Defluviicoccales;g__norank_o__Defluviicoccales;s__unclassified_g__norank_o__Defluviicoccales
ASV1508	0	0	0	0	0	0	0	0	29	d__Bacteria;k__norank_d__Bacteria;p__Proteobacteria;c__Alphaproteobacteria;o__Rhodospirillales;f__Magnetospiraceae;g__norank_f__Magnetospiraceae;s__unclassified_g__norank_f__Magnetospiraceae
ASV1509	0	0	0	0	26	88	50	0	29	d__Bacteria;k__norank_d__Bacteria;p__Chloroflexi;c__Dehalococcoidia;o__SAR202_clade;f__norank_o__SAR202_clade;g__norank_o__SAR202_clade;s__uncultured_deep-sea_bacterium_o__SAR202_clade
ASV1510	0	0	0	29	86	66	66	0	29	d__Bacteria;k__norank_d__Bacteria;p__Gemmatimonadota;c__Gemmatimonadetes;o__Gemmatimonadales;f__Gemmatimonadaceae;g__norank_f__Gemmatimonadaceae;s__uncultured_deep-sea_bacterium_f__Gemmatimonadaceae
ASV1511	0	38	0	0	40	0	0	0	29	d__Bacteria;k__norank_d__Bacteria;p__Chloroflexi;c__Dehalococcoidia;o__SAR202_clade;f__norank_o__SAR202_clade;g__norank_o__SAR202_clade;s__hydrothermal_vent_metagenome_o__SAR202_clade
ASV1512	0	13	21	10	18	59	15	30	28	d__Bacteria;k__norank_d__Bacteria;p__Chloroflexi;c__Dehalococcoidia;o__S085;f__norank_o__S085;g__norank_o__S085;s__unclassified_g__norank_o__S085
ASV1513	0	0	0	8	3	50	0	0	28	d__Bacteria;k__norank_d__Bacteria;p__Proteobacteria;c__Alphaproteobacteria;o__Kordiimonadales;f__norank_o__Kordiimonadales;g__norank_o__Kordiimonadales;s__unclassified_g__norank_o__Kordiimonadales
ASV1514	0	0	10	0	0	17	5	15	28	d__Bacteria;k__norank_d__Bacteria;p__Chloroflexi;c__Dehalococcoidia;o__SAR202_clade;f__norank_o__SAR202_clade;g__norank_o__SAR202_clade;s__unclassified_g__norank_o__SAR202_clade
ASV1515	0	20	24	26	11	0	8	15	28	d__Bacteria;k__norank_d__Bacteria;p__NB1-j;c__norank_p__NB1-j;o__norank_p__NB1-j;f__norank_p__NB1-j;g__norank_p__NB1-j;s__unclassified_g__norank_p__NB1-j
ASV1516	0	0	0	0	0	190	35	33	28	d__Bacteria;k__norank_d__Bacteria;p__Proteobacteria;c__Alphaproteobacteria;o__Kordiimonadales;f__Kordiimonadaceae;g__Kordiimonas;s__uncultured_bacterium_g__Kordiimonas
ASV1517	0	0	0	0	0	0	0	0	28	d__Bacteria;k__norank_d__Bacteria;p__Gemmatimonadota;c__Gemmatimonadetes;o__Gemmatimonadales;f__Gemmatimonadaceae;g__norank_f__Gemmatimonadaceae;s__uncultured_deep-sea_bacterium_f__Gemmatimonadaceae
ASV1518	0	33	47	78	33	0	16	38	28	d__Bacteria;k__norank_d__Bacteria;p__Gemmatimonadota;c__BD2-11_terrestrial_group;o__norank_c__BD2-11_terrestrial_group;f__norank_c__BD2-11_terrestrial_group;g__norank_c__BD2-11_terrestrial_group;s__uncultured_deep-sea_bacterium_c__BD2-11_terrestrial_group
ASV1519	0	58	53	80	30	0	0	60	28	d__Bacteria;k__norank_d__Bacteria;p__Nitrospinota;c__Nitrospinia;o__Nitrospinales;f__Nitrospinaceae;g__norank_f__Nitrospinaceae;s__unclassified_g__norank_f__Nitrospinaceae
ASV1520	0	0	0	33	0	0	0	0	28	d__Bacteria;k__norank_d__Bacteria;p__Chloroflexi;c__Dehalococcoidia;o__SAR202_clade;f__norank_o__SAR202_clade;g__norank_o__SAR202_clade;s__uncultured_deep-sea_bacterium_o__SAR202_clade
ASV1521	0	0	0	0	34	0	0	0	28	d__Bacteria;k__norank_d__Bacteria;p__Proteobacteria;c__Gammaproteobacteria;o__EPR3968-O8a-Bc78;f__norank_o__EPR3968-O8a-Bc78;g__norank_o__EPR3968-O8a-Bc78;s__uncultured_deep-sea_bacterium_o__EPR3968-O8a-Bc78
ASV1522	0	0	0	0	0	0	0	0	28	d__Bacteria;k__norank_d__Bacteria;p__Proteobacteria;c__Alphaproteobacteria;o__Kordiimonadales;f__Kordiimonadaceae;g__Kordiimonas;s__uncultured_bacterium_g__Kordiimonas
ASV1523	0	0	0	0	0	0	0	0	28	d__Bacteria;k__norank_d__Bacteria;p__Nitrospinota;c__P9X2b3D02;o__norank_c__P9X2b3D02;f__norank_c__P9X2b3D02;g__norank_c__P9X2b3D02;s__uncultured_bacterium_c__P9X2b3D02
ASV1524	0	0	0	0	0	0	0	0	27	d__Bacteria;k__norank_d__Bacteria;p__Bacteroidota;c__Bacteroidia;o__unclassified_c__Bacteroidia;f__unclassified_c__Bacteroidia;g__unclassified_c__Bacteroidia;s__unclassified_c__Bacteroidia
ASV1525	0	44	33	37	21	11	15	44	27	d__Bacteria;k__norank_d__Bacteria;p__Bacteroidota;c__Bacteroidia;o__Flavobacteriales;f__Flavobacteriaceae;g__norank_f__Flavobacteriaceae;s__uncultured_sediment_bacterium_f__Flavobacteriaceae
ASV1526	0	0	0	0	0	0	0	0	27	d__Bacteria;k__norank_d__Bacteria;p__Patescibacteria;c__Parcubacteria;o__Candidatus_Portnoybacteria;f__norank_o__Candidatus_Portnoybacteria;g__norank_o__Candidatus_Portnoybacteria;s__unclassified_g__norank_o__Candidatus_Portnoybacteria
ASV1527	0	0	39	21	0	0	0	47	27	d__Bacteria;k__norank_d__Bacteria;p__Chloroflexi;c__Dehalococcoidia;o__SAR202_clade;f__norank_o__SAR202_clade;g__norank_o__SAR202_clade;s__unclassified_g__norank_o__SAR202_clade
ASV1528	0	0	0	49	0	0	0	0	27	d__Bacteria;k__norank_d__Bacteria;p__Acidobacteriota;c__Subgroup_22;o__norank_c__Subgroup_22;f__norank_c__Subgroup_22;g__norank_c__Subgroup_22;s__uncultured_bacterium_c__Subgroup_22
ASV1529	0	0	47	0	0	0	0	0	27	d__Bacteria;k__norank_d__Bacteria;p__Nitrospirota;c__Nitrospiria;o__Nitrospirales;f__Nitrospiraceae;g__Nitrospira;s__unclassified_g__Nitrospira
ASV1530	0	22	49	73	14	4	30	42	26	d__Bacteria;k__norank_d__Bacteria;p__NB1-j;c__norank_p__NB1-j;o__norank_p__NB1-j;f__norank_p__NB1-j;g__norank_p__NB1-j;s__uncultured_deep-sea_bacterium_p__NB1-j
ASV1531	0	24	21	0	24	17	0	22	26	d__Bacteria;k__norank_d__Bacteria;p__Proteobacteria;c__Alphaproteobacteria;o__unclassified_c__Alphaproteobacteria;f__unclassified_c__Alphaproteobacteria;g__unclassified_c__Alphaproteobacteria;s__unclassified_c__Alphaproteobacteria
ASV1532	0	88	18	39	13	8	7	47	26	d__Bacteria;k__norank_d__Bacteria;p__Chloroflexi;c__Dehalococcoidia;o__SAR202_clade;f__norank_o__SAR202_clade;g__norank_o__SAR202_clade;s__hydrothermal_vent_metagenome_o__SAR202_clade
ASV1533	0	0	30	0	31	0	13	0	26	d__Bacteria;k__norank_d__Bacteria;p__Acidobacteriota;c__Vicinamibacteria;o__Vicinamibacterales;f__norank_o__Vicinamibacterales;g__norank_o__Vicinamibacterales;s__uncultured_deep-sea_bacterium_o__Vicinamibacterales
ASV1534	0	31	40	72	10	0	0	30	26	d__Bacteria;k__norank_d__Bacteria;p__Proteobacteria;c__Gammaproteobacteria;o__Nitrosococcales;f__Nitrosococcaceae;g__AqS1;s__uncultured_deep-sea_bacterium_g__AqS1
ASV1535	0	0	0	0	0	0	0	0	26	d__Bacteria;k__norank_d__Bacteria;p__Chloroflexi;c__Dehalococcoidia;o__SAR202_clade;f__norank_o__SAR202_clade;g__norank_o__SAR202_clade;s__uncultured_deep-sea_bacterium_o__SAR202_clade
ASV1536	0	0	0	0	0	22	0	0	26	d__Bacteria;k__norank_d__Bacteria;p__Chloroflexi;c__Dehalococcoidia;o__SAR202_clade;f__norank_o__SAR202_clade;g__norank_o__SAR202_clade;s__uncultured_deep-sea_bacterium_o__SAR202_clade
ASV1537	0	0	0	33	0	0	0	0	26	d__Bacteria;k__norank_d__Bacteria;p__Acidobacteriota;c__Vicinamibacteria;o__Subgroup_9;f__norank_o__Subgroup_9;g__norank_o__Subgroup_9;s__unclassified_g__norank_o__Subgroup_9
ASV1538	0	15	32	31	40	0	21	0	26	d__Bacteria;k__norank_d__Bacteria;p__Chloroflexi;c__JG30-KF-CM66;o__norank_c__JG30-KF-CM66;f__norank_c__JG30-KF-CM66;g__norank_c__JG30-KF-CM66;s__uncultured_bacterium_c__JG30-KF-CM66
ASV1539	0	0	0	0	0	0	16	0	26	d__Bacteria;k__norank_d__Bacteria;p__Nitrospinota;c__P9X2b3D02;o__norank_c__P9X2b3D02;f__norank_c__P9X2b3D02;g__norank_c__P9X2b3D02;s__uncultured_bacterium_c__P9X2b3D02
ASV1540	0	0	0	0	0	0	0	0	26	d__Bacteria;k__norank_d__Bacteria;p__Planctomycetota;c__Phycisphaerae;o__Phycisphaerales;f__Phycisphaeraceae;g__Urania-1B-19_marine_sediment_group;s__unclassified_g__Urania-1B-19_marine_sediment_group
ASV1541	0	9	13	26	9	17	13	24	25	d__Bacteria;k__norank_d__Bacteria;p__Chloroflexi;c__Dehalococcoidia;o__S085;f__norank_o__S085;g__norank_o__S085;s__uncultured_bacterium_o__S085
ASV1542	0	40	31	45	19	60	24	34	25	d__Bacteria;k__norank_d__Bacteria;p__Proteobacteria;c__Alphaproteobacteria;o__Kordiimonadales;f__Kordiimonadaceae;g__Kordiimonas;s__uncultured_deep-sea_bacterium_g__Kordiimonas
ASV1543	0	41	73	0	76	0	57	55	25	d__Bacteria;k__norank_d__Bacteria;p__Acidobacteriota;c__Vicinamibacteria;o__Vicinamibacterales;f__norank_o__Vicinamibacterales;g__norank_o__Vicinamibacterales;s__unclassified_g__norank_o__Vicinamibacterales
ASV1544	0	3	20	54	0	18	0	10	25	d__Bacteria;k__norank_d__Bacteria;p__Bacteroidota;c__Bacteroidia;o__Flavobacteriales;f__unclassified_o__Flavobacteriales;g__unclassified_o__Flavobacteriales;s__unclassified_o__Flavobacteriales
ASV1545	0	0	0	0	5	0	10	0	25	d__Bacteria;k__norank_d__Bacteria;p__NB1-j;c__norank_p__NB1-j;o__norank_p__NB1-j;f__norank_p__NB1-j;g__norank_p__NB1-j;s__unclassified_g__norank_p__NB1-j
ASV1546	0	24	8	0	24	33	17	15	25	d__Bacteria;k__norank_d__Bacteria;p__Schekmanbacteria;c__norank_p__Schekmanbacteria;o__norank_p__Schekmanbacteria;f__norank_p__Schekmanbacteria;g__norank_p__Schekmanbacteria;s__unclassified_g__norank_p__Schekmanbacteria
ASV1547	0	27	37	0	38	25	13	31	25	d__Bacteria;k__norank_d__Bacteria;p__Proteobacteria;c__Gammaproteobacteria;o__Steroidobacterales;f__Woeseiaceae;g__Woeseia;s__unclassified_g__Woeseia
ASV1548	0	0	37	18	0	10	21	15	25	d__Bacteria;k__norank_d__Bacteria;p__Hydrogenedentes;c__Hydrogenedentia;o__Hydrogenedentiales;f__Hydrogenedensaceae;g__norank_f__Hydrogenedensaceae;s__uncultured_delta_proteobacterium_f__Hydrogenedensaceae
ASV1549	0	0	0	0	0	30	0	0	25	d__Bacteria;k__norank_d__Bacteria;p__Chloroflexi;c__JG30-KF-CM66;o__norank_c__JG30-KF-CM66;f__norank_c__JG30-KF-CM66;g__norank_c__JG30-KF-CM66;s__uncultured_bacterium_c__JG30-KF-CM66
ASV1550	0	0	0	0	21	26	56	0	25	d__Bacteria;k__norank_d__Bacteria;p__Chloroflexi;c__Dehalococcoidia;o__SAR202_clade;f__norank_o__SAR202_clade;g__norank_o__SAR202_clade;s__unclassified_g__norank_o__SAR202_clade
ASV1551	0	59	76	109	0	0	0	42	25	d__Bacteria;k__norank_d__Bacteria;p__Proteobacteria;c__Gammaproteobacteria;o__Steroidobacterales;f__Woeseiaceae;g__Woeseia;s__unclassified_g__Woeseia
ASV1552	0	20	0	11	0	0	11	0	24	d__Bacteria;k__norank_d__Bacteria;p__Chloroflexi;c__JG30-KF-CM66;o__norank_c__JG30-KF-CM66;f__norank_c__JG30-KF-CM66;g__norank_c__JG30-KF-CM66;s__uncultured_bacterium_c__JG30-KF-CM66
ASV1553	0	36	21	0	10	0	24	0	24	d__Bacteria;k__norank_d__Bacteria;p__Planctomycetota;c__vadinHA49;o__norank_c__vadinHA49;f__norank_c__vadinHA49;g__norank_c__vadinHA49;s__uncultured_bacterium_c__vadinHA49
ASV1554	0	0	0	0	0	0	0	0	24	d__Bacteria;k__norank_d__Bacteria;p__Chloroflexi;c__JG30-KF-CM66;o__norank_c__JG30-KF-CM66;f__norank_c__JG30-KF-CM66;g__norank_c__JG30-KF-CM66;s__uncultured_bacterium_c__JG30-KF-CM66
ASV1555	0	0	26	38	0	0	8	29	24	d__Bacteria;k__norank_d__Bacteria;p__Proteobacteria;c__Gammaproteobacteria;o__JTB23;f__norank_o__JTB23;g__norank_o__JTB23;s__unclassified_g__norank_o__JTB23
ASV1556	0	23	17	41	12	0	0	26	24	d__Bacteria;k__norank_d__Bacteria;p__Chloroflexi;c__KD4-96;o__norank_c__KD4-96;f__norank_c__KD4-96;g__norank_c__KD4-96;s__uncultured_bacterium_c__KD4-96
ASV1557	0	16	46	0	0	9	0	0	24	d__Bacteria;k__norank_d__Bacteria;p__Gemmatimonadota;c__PAUC43f_marine_benthic_group;o__norank_c__PAUC43f_marine_benthic_group;f__norank_c__PAUC43f_marine_benthic_group;g__norank_c__PAUC43f_marine_benthic_group;s__uncultured_bacterium_c__PAUC43f_marine_benthic_group
ASV1558	0	10	32	0	33	0	0	20	23	d__Bacteria;k__norank_d__Bacteria;p__Planctomycetota;c__Phycisphaerae;o__Phycisphaerales;f__Phycisphaeraceae;g__norank_f__Phycisphaeraceae;s__uncultured_bacterium_f__Phycisphaeraceae
ASV1559	0	34	0	16	0	16	0	13	23	d__Bacteria;k__norank_d__Bacteria;p__Gemmatimonadota;c__BD2-11_terrestrial_group;o__norank_c__BD2-11_terrestrial_group;f__norank_c__BD2-11_terrestrial_group;g__norank_c__BD2-11_terrestrial_group;s__uncultured_sediment_bacterium_c__BD2-11_terrestrial_group
ASV1560	0	30	20	27	0	0	0	21	23	d__Bacteria;k__norank_d__Bacteria;p__Planctomycetota;c__Phycisphaerae;o__Phycisphaerales;f__Phycisphaeraceae;g__Urania-1B-19_marine_sediment_group;s__uncultured_bacterium_g__Urania-1B-19_marine_sediment_group
ASV1561	0	7	6	0	9	58	8	0	23	d__Bacteria;k__norank_d__Bacteria;p__Myxococcota;c__bacteriap25;o__norank_c__bacteriap25;f__norank_c__bacteriap25;g__norank_c__bacteriap25;s__unclassified_g__norank_c__bacteriap25
ASV1562	0	0	0	0	27	0	0	0	23	d__Bacteria;k__norank_d__Bacteria;p__NB1-j;c__norank_p__NB1-j;o__norank_p__NB1-j;f__norank_p__NB1-j;g__norank_p__NB1-j;s__uncultured_Gemmatimonadetes_bacterium_p__NB1-j
ASV1563	0	0	0	0	0	0	0	7	23	d__Bacteria;k__norank_d__Bacteria;p__Planctomycetota;c__Planctomycetes;o__norank_c__Planctomycetes;f__norank_c__Planctomycetes;g__norank_c__Planctomycetes;s__uncultured_bacterium_c__Planctomycetes
ASV1564	0	24	0	42	25	0	0	32	23	d__Bacteria;k__norank_d__Bacteria;p__Proteobacteria;c__Gammaproteobacteria;o__KI89A_clade;f__norank_o__KI89A_clade;g__norank_o__KI89A_clade;s__unclassified_g__norank_o__KI89A_clade
ASV1565	0	17	25	21	24	26	48	30	23	d__Bacteria;k__norank_d__Bacteria;p__Proteobacteria;c__Gammaproteobacteria;o__Steroidobacterales;f__Woeseiaceae;g__Woeseia;s__unclassified_g__Woeseia
ASV1566	0	0	21	0	0	0	0	0	23	d__Bacteria;k__norank_d__Bacteria;p__Proteobacteria;c__Gammaproteobacteria;o__Nitrosococcales;f__Nitrosococcaceae;g__AqS1;s__unclassified_g__AqS1
ASV1567	0	0	0	0	18	0	0	0	23	d__Bacteria;k__norank_d__Bacteria;p__Proteobacteria;c__Alphaproteobacteria;o__Defluviicoccales;f__norank_o__Defluviicoccales;g__norank_o__Defluviicoccales;s__unclassified_g__norank_o__Defluviicoccales
ASV1568	0	0	0	19	16	0	0	23	23	d__Bacteria;k__norank_d__Bacteria;p__Proteobacteria;c__Alphaproteobacteria;o__Micavibrionales;f__Micavibrionaceae;g__norank_f__Micavibrionaceae;s__uncultured_deep-sea_bacterium_f__Micavibrionaceae
ASV1569	0	0	0	0	0	0	0	0	22	d__Bacteria;k__norank_d__Bacteria;p__Chloroflexi;c__Dehalococcoidia;o__SAR202_clade;f__norank_o__SAR202_clade;g__norank_o__SAR202_clade;s__unclassified_g__norank_o__SAR202_clade
ASV1570	0	17	9	4	20	60	0	13	22	d__Bacteria;k__norank_d__Bacteria;p__Nitrospinota;c__P9X2b3D02;o__norank_c__P9X2b3D02;f__norank_c__P9X2b3D02;g__norank_c__P9X2b3D02;s__uncultured_bacterium_c__P9X2b3D02
ASV1571	0	56	27	32	42	23	15	21	22	d__Bacteria;k__norank_d__Bacteria;p__Marinimicrobia_SAR406_clade;c__norank_p__Marinimicrobia_SAR406_clade;o__norank_p__Marinimicrobia_SAR406_clade;f__norank_p__Marinimicrobia_SAR406_clade;g__norank_p__Marinimicrobia_SAR406_clade;s__uncultured_deep-sea_bacterium_p__Marinimicrobia_SAR406_clade
ASV1572	0	0	0	0	12	12	0	19	22	d__Bacteria;k__norank_d__Bacteria;p__Acidobacteriota;c__Thermoanaerobaculia;o__Thermoanaerobaculales;f__Thermoanaerobaculaceae;g__Subgroup_10;s__unclassified_g__Subgroup_10
ASV1573	0	29	29	61	44	0	21	36	22	d__Bacteria;k__norank_d__Bacteria;p__Bacteroidota;c__Rhodothermia;o__Rhodothermales;f__Rhodothermaceae;g__norank_f__Rhodothermaceae;s__unclassified_g__norank_f__Rhodothermaceae
ASV1574	0	59	45	72	23	0	17	54	22	d__Bacteria;k__norank_d__Bacteria;p__Acidobacteriota;c__Vicinamibacteria;o__Subgroup_17;f__norank_o__Subgroup_17;g__norank_o__Subgroup_17;s__uncultured_bacterium_o__Subgroup_17
ASV1575	0	23	0	0	0	0	0	0	22	d__Bacteria;k__norank_d__Bacteria;p__Proteobacteria;c__Alphaproteobacteria;o__Defluviicoccales;f__norank_o__Defluviicoccales;g__norank_o__Defluviicoccales;s__unclassified_g__norank_o__Defluviicoccales
ASV1576	0	20	29	42	12	0	0	23	22	d__Bacteria;k__norank_d__Bacteria;p__Gemmatimonadota;c__BD2-11_terrestrial_group;o__norank_c__BD2-11_terrestrial_group;f__norank_c__BD2-11_terrestrial_group;g__norank_c__BD2-11_terrestrial_group;s__uncultured_deep-sea_bacterium_c__BD2-11_terrestrial_group
ASV1577	0	64	36	30	49	13	16	41	22	d__Bacteria;k__norank_d__Bacteria;p__Acidobacteriota;c__Vicinamibacteria;o__Vicinamibacterales;f__norank_o__Vicinamibacterales;g__norank_o__Vicinamibacterales;s__unclassified_g__norank_o__Vicinamibacterales
ASV1578	0	32	24	86	0	0	0	48	22	d__Bacteria;k__norank_d__Bacteria;p__Proteobacteria;c__Gammaproteobacteria;o__EPR3968-O8a-Bc78;f__norank_o__EPR3968-O8a-Bc78;g__norank_o__EPR3968-O8a-Bc78;s__uncultured_deep-sea_bacterium_o__EPR3968-O8a-Bc78
ASV1579	0	27	34	40	27	0	7	48	21	d__Bacteria;k__norank_d__Bacteria;p__Chloroflexi;c__Dehalococcoidia;o__SAR202_clade;f__norank_o__SAR202_clade;g__norank_o__SAR202_clade;s__uncultured_deep-sea_bacterium_o__SAR202_clade
ASV1580	0	0	0	0	6	0	0	0	21	d__Bacteria;k__norank_d__Bacteria;p__Proteobacteria;c__Alphaproteobacteria;o__Kordiimonadales;f__Kordiimonadaceae;g__Kordiimonas;s__uncultured_Alphaproteobacteria_bacterium_g__Kordiimonas
ASV1581	0	0	0	0	20	0	0	22	21	d__Bacteria;k__norank_d__Bacteria;p__Acidobacteriota;c__Vicinamibacteria;o__Subgroup_9;f__norank_o__Subgroup_9;g__norank_o__Subgroup_9;s__uncultured_bacterium_o__Subgroup_9
ASV1582	0	0	0	0	0	29	26	0	21	d__Bacteria;k__norank_d__Bacteria;p__Chloroflexi;c__Dehalococcoidia;o__SAR202_clade;f__norank_o__SAR202_clade;g__norank_o__SAR202_clade;s__uncultured_gamma_proteobacterium_o__SAR202_clade
ASV1583	0	0	0	0	0	0	0	0	21	d__Bacteria;k__norank_d__Bacteria;p__Acidobacteriota;c__Vicinamibacteria;o__Vicinamibacterales;f__norank_o__Vicinamibacterales;g__norank_o__Vicinamibacterales;s__uncultured_deep-sea_bacterium_o__Vicinamibacterales
ASV1584	0	0	0	0	0	0	0	0	21	d__Bacteria;k__norank_d__Bacteria;p__Chloroflexi;c__JG30-KF-CM66;o__norank_c__JG30-KF-CM66;f__norank_c__JG30-KF-CM66;g__norank_c__JG30-KF-CM66;s__uncultured_bacterium_c__JG30-KF-CM66
ASV1585	0	0	0	0	0	0	0	0	21	d__Bacteria;k__norank_d__Bacteria;p__Chloroflexi;c__Dehalococcoidia;o__SAR202_clade;f__norank_o__SAR202_clade;g__norank_o__SAR202_clade;s__uncultured_deep-sea_bacterium_o__SAR202_clade
ASV1586	0	0	0	0	0	0	0	0	21	d__Bacteria;k__norank_d__Bacteria;p__SAR324_cladeMarine_group_B;c__norank_p__SAR324_cladeMarine_group_B;o__norank_p__SAR324_cladeMarine_group_B;f__norank_p__SAR324_cladeMarine_group_B;g__norank_p__SAR324_cladeMarine_group_B;s__unclassified_g__norank_p__SAR324_cladeMarine_group_B
ASV1587	0	0	0	0	0	40	19	0	20	d__Bacteria;k__norank_d__Bacteria;p__Chloroflexi;c__Dehalococcoidia;o__SAR202_clade;f__norank_o__SAR202_clade;g__norank_o__SAR202_clade;s__uncultured_Thermomicrobium_sp._o__SAR202_clade
ASV1588	0	16	9	0	15	26	11	9	20	d__Bacteria;k__norank_d__Bacteria;p__Schekmanbacteria;c__norank_p__Schekmanbacteria;o__norank_p__Schekmanbacteria;f__norank_p__Schekmanbacteria;g__norank_p__Schekmanbacteria;s__unclassified_g__norank_p__Schekmanbacteria
ASV1589	0	0	0	0	0	0	0	11	20	d__Bacteria;k__norank_d__Bacteria;p__Patescibacteria;c__Parcubacteria;o__Candidatus_Portnoybacteria;f__norank_o__Candidatus_Portnoybacteria;g__norank_o__Candidatus_Portnoybacteria;s__uncultured_deep-sea_bacterium_o__Candidatus_Portnoybacteria
ASV1590	0	19	27	0	21	0	0	22	20	d__Bacteria;k__norank_d__Bacteria;p__NB1-j;c__norank_p__NB1-j;o__norank_p__NB1-j;f__norank_p__NB1-j;g__norank_p__NB1-j;s__uncultured_bacterium_p__NB1-j
ASV1591	0	7	11	26	8	0	0	18	20	d__Bacteria;k__norank_d__Bacteria;p__Acidobacteriota;c__Subgroup_22;o__norank_c__Subgroup_22;f__norank_c__Subgroup_22;g__norank_c__Subgroup_22;s__uncultured_bacterium_c__Subgroup_22
ASV1592	0	0	0	16	15	0	0	0	20	d__Bacteria;k__norank_d__Bacteria;p__Planctomycetota;c__Phycisphaerae;o__Phycisphaerales;f__Phycisphaeraceae;g__norank_f__Phycisphaeraceae;s__uncultured_bacterium_f__Phycisphaeraceae
ASV1593	0	0	0	0	0	0	0	0	20	d__Bacteria;k__norank_d__Bacteria;p__unclassified_k__norank_d__Bacteria;c__unclassified_k__norank_d__Bacteria;o__unclassified_k__norank_d__Bacteria;f__unclassified_k__norank_d__Bacteria;g__unclassified_k__norank_d__Bacteria;s__unclassified_k__norank_d__Bacteria
ASV1594	0	63	47	99	31	0	0	83	20	d__Bacteria;k__norank_d__Bacteria;p__Chloroflexi;c__JG30-KF-CM66;o__norank_c__JG30-KF-CM66;f__norank_c__JG30-KF-CM66;g__norank_c__JG30-KF-CM66;s__uncultured_bacterium_c__JG30-KF-CM66
ASV1595	0	0	0	0	0	11	0	0	20	d__Bacteria;k__norank_d__Bacteria;p__Chloroflexi;c__Dehalococcoidia;o__SAR202_clade;f__norank_o__SAR202_clade;g__norank_o__SAR202_clade;s__uncultured_deep-sea_bacterium_o__SAR202_clade
ASV1596	0	0	0	0	0	0	0	0	20	d__Bacteria;k__norank_d__Bacteria;p__Gemmatimonadota;c__BD2-11_terrestrial_group;o__norank_c__BD2-11_terrestrial_group;f__norank_c__BD2-11_terrestrial_group;g__norank_c__BD2-11_terrestrial_group;s__uncultured_deep-sea_bacterium_c__BD2-11_terrestrial_group
ASV1597	0	41	13	20	9	0	10	25	19	d__Bacteria;k__norank_d__Bacteria;p__Proteobacteria;c__Alphaproteobacteria;o__unclassified_c__Alphaproteobacteria;f__unclassified_c__Alphaproteobacteria;g__unclassified_c__Alphaproteobacteria;s__unclassified_c__Alphaproteobacteria
ASV1598	0	0	0	0	0	0	0	0	19	d__Bacteria;k__norank_d__Bacteria;p__Myxococcota;c__Polyangia;o__Haliangiales;f__Haliangiaceae;g__Haliangium;s__unclassified_g__Haliangium
ASV1599	0	38	31	20	21	0	0	39	19	d__Bacteria;k__norank_d__Bacteria;p__Chloroflexi;c__Dehalococcoidia;o__SAR202_clade;f__norank_o__SAR202_clade;g__norank_o__SAR202_clade;s__unclassified_g__norank_o__SAR202_clade
ASV1600	0	28	27	33	47	0	33	35	19	d__Bacteria;k__norank_d__Bacteria;p__Planctomycetota;c__Phycisphaerae;o__Phycisphaerales;f__Phycisphaeraceae;g__Urania-1B-19_marine_sediment_group;s__uncultured_planctomycete_g__Urania-1B-19_marine_sediment_group
ASV1601	0	15	19	20	5	0	0	17	19	d__Bacteria;k__norank_d__Bacteria;p__Proteobacteria;c__Alphaproteobacteria;o__Rhodospirillales;f__Magnetospiraceae;g__norank_f__Magnetospiraceae;s__uncultured_deep-sea_bacterium_f__Magnetospiraceae
ASV1602	0	0	0	0	0	0	7	0	19	d__Bacteria;k__norank_d__Bacteria;p__Proteobacteria;c__Alphaproteobacteria;o__Rhodospirillales;f__Magnetospiraceae;g__norank_f__Magnetospiraceae;s__unclassified_g__norank_f__Magnetospiraceae
ASV1603	0	14	13	0	13	6	13	0	19	d__Bacteria;k__norank_d__Bacteria;p__Nitrospinota;c__Nitrospinia;o__Nitrospinales;f__Nitrospinaceae;g__Nitrospina;s__unclassified_g__Nitrospina
ASV1604	0	0	0	19	33	0	9	0	19	d__Bacteria;k__norank_d__Bacteria;p__Planctomycetota;c__unclassified_p__Planctomycetota;o__unclassified_p__Planctomycetota;f__unclassified_p__Planctomycetota;g__unclassified_p__Planctomycetota;s__unclassified_p__Planctomycetota
ASV1605	0	39	18	30	11	0	0	12	19	d__Bacteria;k__norank_d__Bacteria;p__Actinobacteriota;c__Acidimicrobiia;o__Actinomarinales;f__norank_o__Actinomarinales;g__norank_o__Actinomarinales;s__unclassified_g__norank_o__Actinomarinales
ASV1606	0	14	0	0	0	0	0	0	19	d__Bacteria;k__norank_d__Bacteria;p__Proteobacteria;c__Alphaproteobacteria;o__AT-s3-44;f__norank_o__AT-s3-44;g__norank_o__AT-s3-44;s__unclassified_g__norank_o__AT-s3-44
ASV1607	0	0	0	0	0	0	0	0	19	d__Bacteria;k__norank_d__Bacteria;p__Proteobacteria;c__Gammaproteobacteria;o__Steroidobacterales;f__Woeseiaceae;g__Woeseia;s__unclassified_g__Woeseia
ASV1608	0	0	0	0	0	0	0	0	19	d__Bacteria;k__norank_d__Bacteria;p__Chloroflexi;c__JG30-KF-CM66;o__norank_c__JG30-KF-CM66;f__norank_c__JG30-KF-CM66;g__norank_c__JG30-KF-CM66;s__uncultured_bacterium_c__JG30-KF-CM66
ASV1609	0	46	22	0	0	0	18	33	19	d__Bacteria;k__norank_d__Bacteria;p__Proteobacteria;c__Gammaproteobacteria;o__Arenicellales;f__Arenicellaceae;g__norank_f__Arenicellaceae;s__uncultured_deep-sea_bacterium_f__Arenicellaceae
ASV1610	0	22	17	52	16	0	8	15	19	d__Bacteria;k__norank_d__Bacteria;p__Proteobacteria;c__Gammaproteobacteria;o__unclassified_c__Gammaproteobacteria;f__unclassified_c__Gammaproteobacteria;g__unclassified_c__Gammaproteobacteria;s__unclassified_c__Gammaproteobacteria
ASV1611	0	0	0	0	0	0	0	0	19	d__Bacteria;k__norank_d__Bacteria;p__Acidobacteriota;c__Vicinamibacteria;o__Subgroup_9;f__norank_o__Subgroup_9;g__norank_o__Subgroup_9;s__uncultured_bacterium_o__Subgroup_9
ASV1612	0	0	0	0	0	23	35	0	19	d__Bacteria;k__norank_d__Bacteria;p__Proteobacteria;c__Alphaproteobacteria;o__unclassified_c__Alphaproteobacteria;f__unclassified_c__Alphaproteobacteria;g__unclassified_c__Alphaproteobacteria;s__unclassified_c__Alphaproteobacteria
ASV1613	0	37	50	27	33	0	0	64	19	d__Bacteria;k__norank_d__Bacteria;p__Chloroflexi;c__Dehalococcoidia;o__SAR202_clade;f__norank_o__SAR202_clade;g__norank_o__SAR202_clade;s__uncultured_sediment_bacterium_o__SAR202_clade
ASV1614	0	17	0	0	13	0	8	0	19	d__Bacteria;k__norank_d__Bacteria;p__Proteobacteria;c__Alphaproteobacteria;o__Defluviicoccales;f__norank_o__Defluviicoccales;g__norank_o__Defluviicoccales;s__unclassified_g__norank_o__Defluviicoccales
ASV1615	0	0	0	0	0	0	13	0	19	d__Bacteria;k__norank_d__Bacteria;p__Myxococcota;c__bacteriap25;o__norank_c__bacteriap25;f__norank_c__bacteriap25;g__norank_c__bacteriap25;s__unclassified_g__norank_c__bacteriap25
ASV1616	0	0	60	93	18	0	23	37	19	d__Bacteria;k__norank_d__Bacteria;p__Proteobacteria;c__Alphaproteobacteria;o__Kiloniellales;f__Kiloniellaceae;g__norank_f__Kiloniellaceae;s__unclassified_g__norank_f__Kiloniellaceae
ASV1617	0	26	30	38	0	0	0	0	19	d__Bacteria;k__norank_d__Bacteria;p__Gemmatimonadota;c__BD2-11_terrestrial_group;o__norank_c__BD2-11_terrestrial_group;f__norank_c__BD2-11_terrestrial_group;g__norank_c__BD2-11_terrestrial_group;s__uncultured_deep-sea_bacterium_c__BD2-11_terrestrial_group
ASV1618	0	0	50	36	0	0	0	42	19	d__Bacteria;k__norank_d__Bacteria;p__Proteobacteria;c__Gammaproteobacteria;o__Steroidobacterales;f__Woeseiaceae;g__Woeseia;s__uncultured_deep-sea_bacterium_g__Woeseia
ASV1619	0	0	0	0	0	0	0	0	19	d__Bacteria;k__norank_d__Bacteria;p__NB1-j;c__norank_p__NB1-j;o__norank_p__NB1-j;f__norank_p__NB1-j;g__norank_p__NB1-j;s__uncultured_Gemmatimonadetes_bacterium_p__NB1-j
ASV1620	0	0	0	0	0	28	0	0	19	d__Bacteria;k__norank_d__Bacteria;p__Chloroflexi;c__Dehalococcoidia;o__SAR202_clade;f__norank_o__SAR202_clade;g__norank_o__SAR202_clade;s__unidentified_eubacterium_clone_SAR202
ASV1621	0	62	23	52	28	0	38	49	18	d__Bacteria;k__norank_d__Bacteria;p__Chloroflexi;c__unclassified_p__Chloroflexi;o__unclassified_p__Chloroflexi;f__unclassified_p__Chloroflexi;g__unclassified_p__Chloroflexi;s__unclassified_p__Chloroflexi
ASV1622	0	23	29	18	19	34	42	31	18	d__Bacteria;k__norank_d__Bacteria;p__Chloroflexi;c__Dehalococcoidia;o__SAR202_clade;f__norank_o__SAR202_clade;g__norank_o__SAR202_clade;s__unclassified_g__norank_o__SAR202_clade
ASV1623	0	0	4	3	0	5	24	0	18	d__Bacteria;k__norank_d__Bacteria;p__Verrucomicrobiota;c__Kiritimatiellae;o__WCHB1-41;f__norank_o__WCHB1-41;g__norank_o__WCHB1-41;s__unclassified_g__norank_o__WCHB1-41
ASV1624	0	13	0	6	0	0	19	6	18	d__Bacteria;k__norank_d__Bacteria;p__SAR324_cladeMarine_group_B;c__norank_p__SAR324_cladeMarine_group_B;o__norank_p__SAR324_cladeMarine_group_B;f__norank_p__SAR324_cladeMarine_group_B;g__norank_p__SAR324_cladeMarine_group_B;s__unclassified_g__norank_p__SAR324_cladeMarine_group_B
ASV1625	0	30	16	0	45	87	16	33	18	d__Bacteria;k__norank_d__Bacteria;p__Gemmatimonadota;c__BD2-11_terrestrial_group;o__norank_c__BD2-11_terrestrial_group;f__norank_c__BD2-11_terrestrial_group;g__norank_c__BD2-11_terrestrial_group;s__unclassified_g__norank_c__BD2-11_terrestrial_group
ASV1626	0	0	0	0	0	26	0	0	18	d__Bacteria;k__norank_d__Bacteria;p__Proteobacteria;c__Gammaproteobacteria;o__Alteromonadales;f__Shewanellaceae;g__Psychrobium;s__uncultured_bacterium_g__Psychrobium
ASV1627	0	0	0	19	22	0	0	0	18	d__Bacteria;k__norank_d__Bacteria;p__Proteobacteria;c__Alphaproteobacteria;o__Rhizobiales;f__KF-JG30-B3;g__norank_f__KF-JG30-B3;s__uncultured_bacterium_f__KF-JG30-B3
ASV1628	0	25	0	41	32	0	0	37	18	d__Bacteria;k__norank_d__Bacteria;p__Planctomycetota;c__Phycisphaerae;o__Phycisphaerales;f__Phycisphaeraceae;g__Urania-1B-19_marine_sediment_group;s__unclassified_g__Urania-1B-19_marine_sediment_group
ASV1629	0	0	0	0	0	0	0	0	18	d__Bacteria;k__norank_d__Bacteria;p__Chloroflexi;c__Dehalococcoidia;o__SAR202_clade;f__norank_o__SAR202_clade;g__norank_o__SAR202_clade;s__unclassified_g__norank_o__SAR202_clade
ASV1630	0	0	0	0	9	0	0	0	18	d__Bacteria;k__norank_d__Bacteria;p__Sumerlaeota;c__Sumerlaeia;o__Sumerlaeales;f__Sumerlaeaceae;g__Sumerlaea;s__uncultured_deep-sea_bacterium_g__Sumerlaea
ASV1631	0	13	27	24	13	0	11	15	18	d__Bacteria;k__norank_d__Bacteria;p__Dadabacteria;c__Dadabacteriia;o__Dadabacteriales;f__norank_o__Dadabacteriales;g__norank_o__Dadabacteriales;s__uncultured_organism_o__Dadabacteriales
ASV1632	0	22	17	57	17	12	0	38	18	d__Bacteria;k__norank_d__Bacteria;p__Acidobacteriota;c__Subgroup_22;o__norank_c__Subgroup_22;f__norank_c__Subgroup_22;g__norank_c__Subgroup_22;s__uncultured_bacterium_c__Subgroup_22
ASV1633	0	0	0	0	0	13	0	7	18	d__Bacteria;k__norank_d__Bacteria;p__Planctomycetota;c__Phycisphaerae;o__Phycisphaerales;f__Phycisphaeraceae;g__norank_f__Phycisphaeraceae;s__uncultured_bacterium_f__Phycisphaeraceae
ASV1634	0	0	0	0	0	0	0	0	18	d__Bacteria;k__norank_d__Bacteria;p__Verrucomicrobiota;c__Omnitrophia;o__Omnitrophales;f__Omnitrophaceae;g__Candidatus_Omnitrophus;s__uncultured_bacterium_g__Candidatus_Omnitrophus
ASV1635	0	0	0	0	0	0	0	0	18	d__Bacteria;k__norank_d__Bacteria;p__SAR324_cladeMarine_group_B;c__norank_p__SAR324_cladeMarine_group_B;o__norank_p__SAR324_cladeMarine_group_B;f__norank_p__SAR324_cladeMarine_group_B;g__norank_p__SAR324_cladeMarine_group_B;s__unclassified_g__norank_p__SAR324_cladeMarine_group_B
ASV1636	0	44	12	0	50	66	29	28	18	d__Bacteria;k__norank_d__Bacteria;p__Chloroflexi;c__Dehalococcoidia;o__SAR202_clade;f__norank_o__SAR202_clade;g__norank_o__SAR202_clade;s__uncultured_gamma_proteobacterium_o__SAR202_clade
ASV1637	0	0	0	0	0	13	0	7	18	d__Bacteria;k__norank_d__Bacteria;p__Chloroflexi;c__Dehalococcoidia;o__SAR202_clade;f__norank_o__SAR202_clade;g__norank_o__SAR202_clade;s__uncultured_deep-sea_bacterium_o__SAR202_clade
ASV1638	0	0	0	0	0	90	0	0	17	d__Bacteria;k__norank_d__Bacteria;p__Chloroflexi;c__JG30-KF-CM66;o__norank_c__JG30-KF-CM66;f__norank_c__JG30-KF-CM66;g__norank_c__JG30-KF-CM66;s__uncultured_bacterium_c__JG30-KF-CM66
ASV1639	0	0	0	0	0	24	0	0	17	d__Bacteria;k__norank_d__Bacteria;p__Patescibacteria;c__Parcubacteria;o__Candidatus_Yanofskybacteria;f__norank_o__Candidatus_Yanofskybacteria;g__norank_o__Candidatus_Yanofskybacteria;s__unclassified_g__norank_o__Candidatus_Yanofskybacteria
ASV1640	0	0	0	0	0	0	0	0	17	d__Bacteria;k__norank_d__Bacteria;p__Planctomycetota;c__Phycisphaerae;o__Phycisphaerales;f__Phycisphaeraceae;g__Urania-1B-19_marine_sediment_group;s__uncultured_bacterium_g__Urania-1B-19_marine_sediment_group
ASV1641	0	0	21	6	0	0	0	18	17	d__Bacteria;k__norank_d__Bacteria;p__Planctomycetota;c__OM190;o__norank_c__OM190;f__norank_c__OM190;g__norank_c__OM190;s__uncultured_bacterium_c__OM190
ASV1642	0	0	0	0	0	0	0	0	17	d__Bacteria;k__norank_d__Bacteria;p__Planctomycetota;c__Phycisphaerae;o__Phycisphaerales;f__Phycisphaeraceae;g__norank_f__Phycisphaeraceae;s__uncultured_bacterium_f__Phycisphaeraceae
ASV1643	0	22	27	57	21	0	0	0	17	d__Bacteria;k__norank_d__Bacteria;p__Acidobacteriota;c__Subgroup_22;o__norank_c__Subgroup_22;f__norank_c__Subgroup_22;g__norank_c__Subgroup_22;s__uncultured_bacterium_c__Subgroup_22
ASV1644	0	24	18	0	10	0	0	0	17	d__Bacteria;k__norank_d__Bacteria;p__Proteobacteria;c__Gammaproteobacteria;o__Steroidobacterales;f__Woeseiaceae;g__Woeseia;s__unclassified_g__Woeseia
ASV1645	0	0	0	0	56	0	0	0	17	d__Bacteria;k__norank_d__Bacteria;p__Chloroflexi;c__Dehalococcoidia;o__SAR202_clade;f__norank_o__SAR202_clade;g__norank_o__SAR202_clade;s__unclassified_g__norank_o__SAR202_clade
ASV1646	0	0	0	0	0	0	0	0	17	d__Bacteria;k__norank_d__Bacteria;p__Acidobacteriota;c__Subgroup_26;o__norank_c__Subgroup_26;f__norank_c__Subgroup_26;g__norank_c__Subgroup_26;s__unclassified_g__norank_c__Subgroup_26
ASV1647	0	0	0	0	0	21	18	0	17	d__Bacteria;k__norank_d__Bacteria;p__Proteobacteria;c__Alphaproteobacteria;o__unclassified_c__Alphaproteobacteria;f__unclassified_c__Alphaproteobacteria;g__unclassified_c__Alphaproteobacteria;s__unclassified_c__Alphaproteobacteria
ASV1648	0	22	16	39	0	0	15	12	17	d__Bacteria;k__norank_d__Bacteria;p__NB1-j;c__norank_p__NB1-j;o__norank_p__NB1-j;f__norank_p__NB1-j;g__norank_p__NB1-j;s__uncultured_organism_p__NB1-j
ASV1649	0	32	0	0	0	0	0	17	17	d__Bacteria;k__norank_d__Bacteria;p__Proteobacteria;c__Gammaproteobacteria;o__Steroidobacterales;f__Woeseiaceae;g__Woeseia;s__uncultured_deep-sea_bacterium_g__Woeseia
ASV1650	0	8	3	11	5	0	10	0	16	d__Bacteria;k__norank_d__Bacteria;p__Proteobacteria;c__Alphaproteobacteria;o__Defluviicoccales;f__norank_o__Defluviicoccales;g__norank_o__Defluviicoccales;s__unclassified_g__norank_o__Defluviicoccales
ASV1651	0	0	0	0	14	24	0	0	16	d__Bacteria;k__norank_d__Bacteria;p__Chloroflexi;c__Dehalococcoidia;o__SAR202_clade;f__norank_o__SAR202_clade;g__norank_o__SAR202_clade;s__unclassified_g__norank_o__SAR202_clade
ASV1652	0	49	14	23	29	0	8	28	16	d__Bacteria;k__norank_d__Bacteria;p__Chloroflexi;c__Dehalococcoidia;o__SAR202_clade;f__norank_o__SAR202_clade;g__norank_o__SAR202_clade;s__unclassified_g__norank_o__SAR202_clade
ASV1653	0	0	10	9	0	2	3	0	16	d__Bacteria;k__norank_d__Bacteria;p__NB1-j;c__norank_p__NB1-j;o__norank_p__NB1-j;f__norank_p__NB1-j;g__norank_p__NB1-j;s__unclassified_g__norank_p__NB1-j
ASV1654	0	10	0	0	0	4	0	4	16	d__Bacteria;k__norank_d__Bacteria;p__unclassified_k__norank_d__Bacteria;c__unclassified_k__norank_d__Bacteria;o__unclassified_k__norank_d__Bacteria;f__unclassified_k__norank_d__Bacteria;g__unclassified_k__norank_d__Bacteria;s__unclassified_k__norank_d__Bacteria
ASV1655	0	0	0	0	0	0	0	0	16	d__Bacteria;k__norank_d__Bacteria;p__Proteobacteria;c__Gammaproteobacteria;o__Oceanospirillales;f__Nitrincolaceae;g__norank_f__Nitrincolaceae;s__uncultured_bacterium_f__Nitrincolaceae
ASV1656	0	0	0	0	0	0	0	0	16	d__Bacteria;k__norank_d__Bacteria;p__unclassified_k__norank_d__Bacteria;c__unclassified_k__norank_d__Bacteria;o__unclassified_k__norank_d__Bacteria;f__unclassified_k__norank_d__Bacteria;g__unclassified_k__norank_d__Bacteria;s__unclassified_k__norank_d__Bacteria
ASV1657	0	0	0	0	0	0	0	0	16	d__Bacteria;k__norank_d__Bacteria;p__Patescibacteria;c__Parcubacteria;o__Candidatus_Portnoybacteria;f__norank_o__Candidatus_Portnoybacteria;g__norank_o__Candidatus_Portnoybacteria;s__uncultured_deep-sea_bacterium_o__Candidatus_Portnoybacteria
ASV1658	0	28	0	0	0	0	0	0	16	d__Bacteria;k__norank_d__Bacteria;p__Bacteroidota;c__Ignavibacteria;o__Ignavibacteriales;f__PHOS-HE36;g__norank_f__PHOS-HE36;s__uncultured_bacterium_f__PHOS-HE36
ASV1659	0	0	0	0	15	47	29	0	16	d__Bacteria;k__norank_d__Bacteria;p__Chloroflexi;c__JG30-KF-CM66;o__norank_c__JG30-KF-CM66;f__norank_c__JG30-KF-CM66;g__norank_c__JG30-KF-CM66;s__uncultured_bacterium_c__JG30-KF-CM66
ASV1660	0	18	18	0	0	0	0	20	16	d__Bacteria;k__norank_d__Bacteria;p__Planctomycetota;c__OM190;o__norank_c__OM190;f__norank_c__OM190;g__norank_c__OM190;s__uncultured_deep-sea_bacterium_c__OM190
ASV1661	0	0	14	12	0	0	0	11	16	d__Bacteria;k__norank_d__Bacteria;p__Proteobacteria;c__Alphaproteobacteria;o__Kordiimonadales;f__Kordiimonadaceae;g__Kordiimonas;s__uncultured_bacterium_g__Kordiimonas
ASV1662	0	0	0	0	0	0	0	0	16	d__Bacteria;k__norank_d__Bacteria;p__Chloroflexi;c__Dehalococcoidia;o__S085;f__norank_o__S085;g__norank_o__S085;s__unclassified_g__norank_o__S085
ASV1663	0	14	0	0	8	0	0	0	16	d__Bacteria;k__norank_d__Bacteria;p__Acidobacteriota;c__Subgroup_5;o__norank_c__Subgroup_5;f__norank_c__Subgroup_5;g__norank_c__Subgroup_5;s__uncultured_deep-sea_bacterium_c__Subgroup_5
ASV1664	0	0	0	0	0	0	0	0	16	d__Bacteria;k__norank_d__Bacteria;p__Chloroflexi;c__Dehalococcoidia;o__SAR202_clade;f__norank_o__SAR202_clade;g__norank_o__SAR202_clade;s__unclassified_g__norank_o__SAR202_clade
ASV1665	0	35	47	68	24	0	14	28	16	d__Bacteria;k__norank_d__Bacteria;p__NB1-j;c__norank_p__NB1-j;o__norank_p__NB1-j;f__norank_p__NB1-j;g__norank_p__NB1-j;s__unclassified_g__norank_p__NB1-j
ASV1666	0	23	37	23	19	0	3	14	15	d__Bacteria;k__norank_d__Bacteria;p__Acidobacteriota;c__Vicinamibacteria;o__Subgroup_9;f__norank_o__Subgroup_9;g__norank_o__Subgroup_9;s__uncultured_bacterium_o__Subgroup_9
ASV1667	0	25	5	0	8	0	0	0	15	d__Bacteria;k__norank_d__Bacteria;p__Proteobacteria;c__Alphaproteobacteria;o__Puniceispirillales;f__norank_o__Puniceispirillales;g__norank_o__Puniceispirillales;s__uncultured_Rhodospirillales_bacterium_o__Puniceispirillales
ASV1668	0	0	10	0	0	0	0	0	15	d__Bacteria;k__norank_d__Bacteria;p__Proteobacteria;c__Alphaproteobacteria;o__Defluviicoccales;f__norank_o__Defluviicoccales;g__norank_o__Defluviicoccales;s__unclassified_g__norank_o__Defluviicoccales
ASV1669	0	21	18	42	3	0	0	23	15	d__Bacteria;k__norank_d__Bacteria;p__Actinobacteriota;c__Acidimicrobiia;o__Actinomarinales;f__norank_o__Actinomarinales;g__norank_o__Actinomarinales;s__unclassified_g__norank_o__Actinomarinales
ASV1670	0	46	41	91	17	0	0	32	15	d__Bacteria;k__norank_d__Bacteria;p__Bacteroidota;c__Rhodothermia;o__Rhodothermales;f__Rhodothermaceae;g__norank_f__Rhodothermaceae;s__uncultured_deep-sea_bacterium_f__Rhodothermaceae
ASV1671	0	13	0	0	0	7	23	0	15	d__Bacteria;k__norank_d__Bacteria;p__Acidobacteriota;c__Acidobacteriae;o__PAUC26f;f__norank_o__PAUC26f;g__norank_o__PAUC26f;s__unclassified_g__norank_o__PAUC26f
ASV1672	0	0	0	0	0	0	0	0	15	d__Bacteria;k__norank_d__Bacteria;p__Bacteroidota;c__Bacteroidia;o__Cytophagales;f__Cyclobacteriaceae;g__Reichenbachiella;s__uncultured_bacterium_g__Reichenbachiella
ASV1673	0	0	0	0	0	0	0	0	15	d__Bacteria;k__norank_d__Bacteria;p__Sumerlaeota;c__Sumerlaeia;o__Sumerlaeales;f__Sumerlaeaceae;g__Sumerlaea;s__uncultured_organism_g__Sumerlaea
ASV1674	0	15	11	0	0	0	0	12	15	d__Bacteria;k__norank_d__Bacteria;p__Planctomycetota;c__Phycisphaerae;o__Phycisphaerales;f__Phycisphaeraceae;g__SM1A02;s__uncultured_bacterium_g__SM1A02
ASV1675	0	0	0	0	13	0	11	0	15	d__Bacteria;k__norank_d__Bacteria;p__Acidobacteriota;c__Vicinamibacteria;o__Subgroup_9;f__norank_o__Subgroup_9;g__norank_o__Subgroup_9;s__uncultured_bacterium_o__Subgroup_9
ASV1676	0	0	0	0	0	16	18	0	15	d__Bacteria;k__norank_d__Bacteria;p__Chloroflexi;c__Dehalococcoidia;o__SAR202_clade;f__norank_o__SAR202_clade;g__norank_o__SAR202_clade;s__uncultured_deep-sea_bacterium_o__SAR202_clade
ASV1677	0	0	15	0	10	0	11	18	15	d__Bacteria;k__norank_d__Bacteria;p__NB1-j;c__norank_p__NB1-j;o__norank_p__NB1-j;f__norank_p__NB1-j;g__norank_p__NB1-j;s__unclassified_g__norank_p__NB1-j
ASV1678	0	0	11	5	0	0	0	0	15	d__Bacteria;k__norank_d__Bacteria;p__NB1-j;c__norank_p__NB1-j;o__norank_p__NB1-j;f__norank_p__NB1-j;g__norank_p__NB1-j;s__uncultured_deep-sea_bacterium_p__NB1-j
ASV1679	0	23	37	0	35	0	15	26	15	d__Bacteria;k__norank_d__Bacteria;p__Gemmatimonadota;c__Gemmatimonadetes;o__Gemmatimonadales;f__Gemmatimonadaceae;g__norank_f__Gemmatimonadaceae;s__uncultured_deep-sea_bacterium_f__Gemmatimonadaceae
ASV1680	0	0	0	0	0	0	0	0	15	d__Bacteria;k__norank_d__Bacteria;p__Myxococcota;c__bacteriap25;o__norank_c__bacteriap25;f__norank_c__bacteriap25;g__norank_c__bacteriap25;s__uncultured_deep-sea_bacterium_c__bacteriap25
ASV1681	0	16	0	0	21	0	11	11	15	d__Bacteria;k__norank_d__Bacteria;p__Chloroflexi;c__JG30-KF-CM66;o__norank_c__JG30-KF-CM66;f__norank_c__JG30-KF-CM66;g__norank_c__JG30-KF-CM66;s__uncultured_bacterium_c__JG30-KF-CM66
ASV1682	0	0	0	0	0	0	0	0	15	d__Bacteria;k__norank_d__Bacteria;p__Latescibacterota;c__norank_p__Latescibacterota;o__norank_p__Latescibacterota;f__norank_p__Latescibacterota;g__norank_p__Latescibacterota;s__uncultured_bacterium_p__Latescibacterota
ASV1683	0	4	0	0	4	0	0	0	15	d__Bacteria;k__norank_d__Bacteria;p__Sumerlaeota;c__Sumerlaeia;o__norank_c__Sumerlaeia;f__norank_c__Sumerlaeia;g__norank_c__Sumerlaeia;s__uncultured_bacterium_c__Sumerlaeia
ASV1684	0	21	0	0	0	0	0	0	15	d__Bacteria;k__norank_d__Bacteria;p__Proteobacteria;c__Gammaproteobacteria;o__Gammaproteobacteria_Incertae_Sedis;f__unclassified_o__Gammaproteobacteria_Incertae_Sedis;g__norank_f__unclassified_o__Gammaproteobacteria_Incertae_Sedis;s__unclassified_g__norank_f__unclassified_o__Gammaproteobacteria_Incertae_Sedis
ASV1685	0	14	0	28	0	0	0	42	15	d__Bacteria;k__norank_d__Bacteria;p__Planctomycetota;c__Phycisphaerae;o__Phycisphaerales;f__Phycisphaeraceae;g__Urania-1B-19_marine_sediment_group;s__uncultured_planctomycete_g__Urania-1B-19_marine_sediment_group
ASV1686	0	15	0	16	8	31	4	0	14	d__Bacteria;k__norank_d__Bacteria;p__Sumerlaeota;c__Sumerlaeia;o__Sumerlaeales;f__Sumerlaeaceae;g__Sumerlaea;s__uncultured_bacterium_g__Sumerlaea
ASV1687	0	21	6	21	9	0	11	14	14	d__Bacteria;k__norank_d__Bacteria;p__NB1-j;c__norank_p__NB1-j;o__norank_p__NB1-j;f__norank_p__NB1-j;g__norank_p__NB1-j;s__uncultured_Planctomycetaceae_bacterium_p__NB1-j
ASV1688	0	0	12	15	16	5	0	45	14	d__Bacteria;k__norank_d__Bacteria;p__Zixibacteria;c__norank_p__Zixibacteria;o__norank_p__Zixibacteria;f__norank_p__Zixibacteria;g__norank_p__Zixibacteria;s__uncultured_Nitrospinaceae_bacterium_p__Zixibacteria
ASV1689	0	6	0	0	0	0	0	0	14	d__Bacteria;k__norank_d__Bacteria;p__Proteobacteria;c__Gammaproteobacteria;o__Oceanospirillales;f__Pseudohongiellaceae;g__Pseudohongiella;s__unclassified_g__Pseudohongiella
ASV1690	0	3	0	0	0	0	7	0	14	d__Bacteria;k__norank_d__Bacteria;p__Proteobacteria;c__Gammaproteobacteria;o__Thiotrichales;f__Thiotrichaceae;g__norank_f__Thiotrichaceae;s__uncultured_sediment_bacterium_f__Thiotrichaceae
ASV1691	0	0	0	0	0	22	13	15	14	d__Bacteria;k__norank_d__Bacteria;p__Proteobacteria;c__Gammaproteobacteria;o__Gammaproteobacteria_Incertae_Sedis;f__unclassified_o__Gammaproteobacteria_Incertae_Sedis;g__norank_f__unclassified_o__Gammaproteobacteria_Incertae_Sedis;s__unclassified_g__norank_f__unclassified_o__Gammaproteobacteria_Incertae_Sedis
ASV1692	0	0	0	0	0	0	0	0	14	d__Bacteria;k__norank_d__Bacteria;p__NB1-j;c__norank_p__NB1-j;o__norank_p__NB1-j;f__norank_p__NB1-j;g__norank_p__NB1-j;s__unclassified_g__norank_p__NB1-j
ASV1693	0	0	0	0	0	0	0	0	14	d__Bacteria;k__norank_d__Bacteria;p__Planctomycetota;c__BD7-11;o__norank_c__BD7-11;f__norank_c__BD7-11;g__norank_c__BD7-11;s__uncultured_bacterium_c__BD7-11
ASV1694	0	0	0	0	0	15	24	0	14	d__Bacteria;k__norank_d__Bacteria;p__Planctomycetota;c__Phycisphaerae;o__Phycisphaerales;f__Phycisphaeraceae;g__SM1A02;s__uncultured_bacterium_g__SM1A02
ASV1695	0	9	4	0	0	0	0	11	14	d__Bacteria;k__norank_d__Bacteria;p__Proteobacteria;c__Alphaproteobacteria;o__Rhodobacterales;f__Rhodobacteraceae;g__Limibaculum;s__uncultured_bacterium_g__Limibaculum
ASV1696	0	0	0	0	0	0	0	0	14	d__Bacteria;k__norank_d__Bacteria;p__Proteobacteria;c__Gammaproteobacteria;o__Alteromonadales;f__Colwelliaceae;g__Colwellia;s__unclassified_g__Colwellia
ASV1697	0	0	0	0	0	0	0	0	14	d__Bacteria;k__norank_d__Bacteria;p__Patescibacteria;c__Parcubacteria;o__Candidatus_Portnoybacteria;f__norank_o__Candidatus_Portnoybacteria;g__norank_o__Candidatus_Portnoybacteria;s__unclassified_g__norank_o__Candidatus_Portnoybacteria
ASV1698	0	9	11	10	4	0	4	0	14	d__Bacteria;k__norank_d__Bacteria;p__NB1-j;c__norank_p__NB1-j;o__norank_p__NB1-j;f__norank_p__NB1-j;g__norank_p__NB1-j;s__unclassified_g__norank_p__NB1-j
ASV1699	0	0	23	18	43	12	17	20	14	d__Bacteria;k__norank_d__Bacteria;p__Planctomycetota;c__Phycisphaerae;o__Phycisphaerales;f__Phycisphaeraceae;g__Urania-1B-19_marine_sediment_group;s__unclassified_g__Urania-1B-19_marine_sediment_group
ASV1700	0	17	10	30	13	0	0	28	14	d__Bacteria;k__norank_d__Bacteria;p__Proteobacteria;c__Gammaproteobacteria;o__Steroidobacterales;f__Woeseiaceae;g__Woeseia;s__unclassified_g__Woeseia
ASV1701	0	11	21	19	9	23	0	29	14	d__Bacteria;k__norank_d__Bacteria;p__Proteobacteria;c__Alphaproteobacteria;o__unclassified_c__Alphaproteobacteria;f__unclassified_c__Alphaproteobacteria;g__unclassified_c__Alphaproteobacteria;s__unclassified_c__Alphaproteobacteria
ASV1702	0	13	0	0	23	9	25	0	14	d__Bacteria;k__norank_d__Bacteria;p__Chloroflexi;c__Dehalococcoidia;o__SAR202_clade;f__norank_o__SAR202_clade;g__norank_o__SAR202_clade;s__unclassified_g__norank_o__SAR202_clade
ASV1703	0	0	0	0	0	0	0	0	14	d__Bacteria;k__norank_d__Bacteria;p__Patescibacteria;c__Parcubacteria;o__Candidatus_Portnoybacteria;f__norank_o__Candidatus_Portnoybacteria;g__norank_o__Candidatus_Portnoybacteria;s__uncultured_deep-sea_bacterium_o__Candidatus_Portnoybacteria
ASV1704	0	0	0	0	0	79	0	0	14	d__Bacteria;k__norank_d__Bacteria;p__Chloroflexi;c__Dehalococcoidia;o__SAR202_clade;f__norank_o__SAR202_clade;g__norank_o__SAR202_clade;s__unclassified_g__norank_o__SAR202_clade
ASV1705	0	0	0	0	0	0	18	0	14	d__Bacteria;k__norank_d__Bacteria;p__Chloroflexi;c__Dehalococcoidia;o__SAR202_clade;f__norank_o__SAR202_clade;g__norank_o__SAR202_clade;s__uncultured_deep-sea_bacterium_o__SAR202_clade
ASV1706	0	0	0	0	0	0	0	0	14	d__Bacteria;k__norank_d__Bacteria;p__Proteobacteria;c__Gammaproteobacteria;o__unclassified_c__Gammaproteobacteria;f__unclassified_c__Gammaproteobacteria;g__unclassified_c__Gammaproteobacteria;s__unclassified_c__Gammaproteobacteria
ASV1707	0	0	0	0	0	25	40	49	14	d__Bacteria;k__norank_d__Bacteria;p__Chloroflexi;c__Dehalococcoidia;o__SAR202_clade;f__norank_o__SAR202_clade;g__norank_o__SAR202_clade;s__uncultured_deep-sea_bacterium_o__SAR202_clade
ASV1708	0	0	0	0	0	2	3	0	13	d__Bacteria;k__norank_d__Bacteria;p__Elusimicrobiota;c__Elusimicrobia;o__Lineage_IV;f__norank_o__Lineage_IV;g__norank_o__Lineage_IV;s__uncultured_bacterium_o__Lineage_IV
ASV1709	0	16	11	13	15	0	2	11	13	d__Bacteria;k__norank_d__Bacteria;p__Chloroflexi;c__Dehalococcoidia;o__SAR202_clade;f__norank_o__SAR202_clade;g__norank_o__SAR202_clade;s__uncultured_Chloroflexi_bacterium_o__SAR202_clade
ASV1710	0	0	0	0	0	0	0	11	13	d__Bacteria;k__norank_d__Bacteria;p__Sumerlaeota;c__Sumerlaeia;o__Sumerlaeales;f__Sumerlaeaceae;g__Sumerlaea;s__uncultured_deep-sea_bacterium_g__Sumerlaea
ASV1711	0	33	51	85	19	0	0	57	13	d__Bacteria;k__norank_d__Bacteria;p__Chloroflexi;c__TK17;o__norank_c__TK17;f__norank_c__TK17;g__norank_c__TK17;s__uncultured_bacterium_c__TK17
ASV1712	0	0	0	0	0	2	0	0	13	d__Bacteria;k__norank_d__Bacteria;p__Patescibacteria;c__Parcubacteria;o__Candidatus_Terrybacteria;f__norank_o__Candidatus_Terrybacteria;g__norank_o__Candidatus_Terrybacteria;s__uncultured_deep-sea_bacterium_o__Candidatus_Terrybacteria
ASV1713	0	13	5	0	14	0	0	0	13	d__Bacteria;k__norank_d__Bacteria;p__Proteobacteria;c__Alphaproteobacteria;o__unclassified_c__Alphaproteobacteria;f__unclassified_c__Alphaproteobacteria;g__unclassified_c__Alphaproteobacteria;s__unclassified_c__Alphaproteobacteria
ASV1714	0	8	33	0	27	52	0	32	13	d__Bacteria;k__norank_d__Bacteria;p__Dadabacteria;c__Dadabacteriia;o__Dadabacteriales;f__norank_o__Dadabacteriales;g__norank_o__Dadabacteriales;s__uncultured_bacterium_o__Dadabacteriales
ASV1715	0	19	15	23	31	0	21	23	13	d__Bacteria;k__norank_d__Bacteria;p__Chloroflexi;c__Dehalococcoidia;o__SAR202_clade;f__norank_o__SAR202_clade;g__norank_o__SAR202_clade;s__uncultured_Chloroflexi_bacterium_o__SAR202_clade
ASV1716	0	7	0	11	0	10	5	0	13	d__Bacteria;k__norank_d__Bacteria;p__Proteobacteria;c__Alphaproteobacteria;o__norank_c__Alphaproteobacteria;f__norank_c__Alphaproteobacteria;g__norank_c__Alphaproteobacteria;s__unclassified_g__norank_c__Alphaproteobacteria
ASV1717	0	20	17	0	0	24	0	0	13	d__Bacteria;k__norank_d__Bacteria;p__Chloroflexi;c__Dehalococcoidia;o__SAR202_clade;f__norank_o__SAR202_clade;g__norank_o__SAR202_clade;s__unclassified_g__norank_o__SAR202_clade
ASV1718	0	0	21	14	13	0	27	0	13	d__Bacteria;k__norank_d__Bacteria;p__Planctomycetota;c__Phycisphaerae;o__Phycisphaerales;f__Phycisphaeraceae;g__Urania-1B-19_marine_sediment_group;s__uncultured_bacterium_g__Urania-1B-19_marine_sediment_group
ASV1719	0	27	26	27	12	2	19	30	13	d__Bacteria;k__norank_d__Bacteria;p__Proteobacteria;c__Gammaproteobacteria;o__Oceanospirillales;f__Pseudohongiellaceae;g__Pseudohongiella;s__unclassified_g__Pseudohongiella
ASV1720	0	0	35	30	9	0	6	0	13	d__Bacteria;k__norank_d__Bacteria;p__NB1-j;c__norank_p__NB1-j;o__norank_p__NB1-j;f__norank_p__NB1-j;g__norank_p__NB1-j;s__unclassified_g__norank_p__NB1-j
ASV1721	0	18	20	41	7	0	0	25	13	d__Bacteria;k__norank_d__Bacteria;p__Proteobacteria;c__Gammaproteobacteria;o__Cellvibrionales;f__Halieaceae;g__unclassified_f__Halieaceae;s__unclassified_f__Halieaceae
ASV1722	0	16	0	0	0	4	0	0	13	d__Bacteria;k__norank_d__Bacteria;p__Latescibacterota;c__Latescibacteria;o__Latescibacterales;f__Latescibacteraceae;g__norank_f__Latescibacteraceae;s__bacterium_enrichment_culture_clone_302013
ASV1723	0	0	15	29	0	0	5	14	13	d__Bacteria;k__norank_d__Bacteria;p__NB1-j;c__norank_p__NB1-j;o__norank_p__NB1-j;f__norank_p__NB1-j;g__norank_p__NB1-j;s__unclassified_g__norank_p__NB1-j
ASV1724	0	0	0	6	0	0	0	0	13	d__Bacteria;k__norank_d__Bacteria;p__unclassified_k__norank_d__Bacteria;c__unclassified_k__norank_d__Bacteria;o__unclassified_k__norank_d__Bacteria;f__unclassified_k__norank_d__Bacteria;g__unclassified_k__norank_d__Bacteria;s__unclassified_k__norank_d__Bacteria
ASV1725	0	0	7	0	0	0	0	0	13	d__Bacteria;k__norank_d__Bacteria;p__Myxococcota;c__Polyangia;o__Polyangiales;f__Sandaracinaceae;g__Sandaracinus;s__unclassified_g__Sandaracinus
ASV1726	0	3	0	0	0	0	0	8	13	d__Bacteria;k__norank_d__Bacteria;p__Planctomycetota;c__OM190;o__norank_c__OM190;f__norank_c__OM190;g__norank_c__OM190;s__uncultured_bacterium_c__OM190
ASV1727	0	0	0	0	22	10	17	0	13	d__Bacteria;k__norank_d__Bacteria;p__Chloroflexi;c__Dehalococcoidia;o__S085;f__norank_o__S085;g__norank_o__S085;s__uncultured_bacterium_o__S085
ASV1728	0	41	29	29	9	0	6	16	13	d__Bacteria;k__norank_d__Bacteria;p__Proteobacteria;c__Alphaproteobacteria;o__unclassified_c__Alphaproteobacteria;f__unclassified_c__Alphaproteobacteria;g__unclassified_c__Alphaproteobacteria;s__unclassified_c__Alphaproteobacteria
ASV1729	0	33	45	36	28	0	16	53	13	d__Bacteria;k__norank_d__Bacteria;p__Chloroflexi;c__JG30-KF-CM66;o__norank_c__JG30-KF-CM66;f__norank_c__JG30-KF-CM66;g__norank_c__JG30-KF-CM66;s__uncultured_bacterium_c__JG30-KF-CM66
ASV1730	0	7	0	0	9	0	0	0	13	d__Bacteria;k__norank_d__Bacteria;p__Acidobacteriota;c__Acidobacteriae;o__Subgroup_15;f__norank_o__Subgroup_15;g__norank_o__Subgroup_15;s__unclassified_g__norank_o__Subgroup_15
ASV1731	0	36	21	28	0	0	0	24	13	d__Bacteria;k__norank_d__Bacteria;p__Proteobacteria;c__Gammaproteobacteria;o__Steroidobacterales;f__Woeseiaceae;g__Woeseia;s__unclassified_g__Woeseia
ASV1732	0	17	13	19	33	15	0	0	13	d__Bacteria;k__norank_d__Bacteria;p__NB1-j;c__norank_p__NB1-j;o__norank_p__NB1-j;f__norank_p__NB1-j;g__norank_p__NB1-j;s__unclassified_g__norank_p__NB1-j
ASV1733	0	31	30	0	48	0	0	0	13	d__Bacteria;k__norank_d__Bacteria;p__Chloroflexi;c__Dehalococcoidia;o__S085;f__norank_o__S085;g__norank_o__S085;s__uncultured_bacterium_o__S085
ASV1734	0	0	15	27	0	0	0	0	13	d__Bacteria;k__norank_d__Bacteria;p__Myxococcota;c__bacteriap25;o__norank_c__bacteriap25;f__norank_c__bacteriap25;g__norank_c__bacteriap25;s__uncultured_deep-sea_bacterium_c__bacteriap25
ASV1735	0	32	21	55	15	0	16	32	12	d__Bacteria;k__norank_d__Bacteria;p__NB1-j;c__norank_p__NB1-j;o__norank_p__NB1-j;f__norank_p__NB1-j;g__norank_p__NB1-j;s__uncultured_sediment_bacterium_p__NB1-j
ASV1736	0	3	0	8	0	0	5	0	12	d__Bacteria;k__norank_d__Bacteria;p__Proteobacteria;c__Gammaproteobacteria;o__Oceanospirillales;f__Kangiellaceae;g__Aliikangiella;s__uncultured_bacterium_g__Aliikangiella
ASV1737	0	0	0	0	0	0	0	0	12	d__Bacteria;k__norank_d__Bacteria;p__Chloroflexi;c__Dehalococcoidia;o__SAR202_clade;f__norank_o__SAR202_clade;g__norank_o__SAR202_clade;s__unclassified_g__norank_o__SAR202_clade
ASV1738	0	16	5	0	7	0	3	8	12	d__Bacteria;k__norank_d__Bacteria;p__Proteobacteria;c__Alphaproteobacteria;o__Rhodospirillales;f__Magnetospiraceae;g__norank_f__Magnetospiraceae;s__unclassified_g__norank_f__Magnetospiraceae
ASV1739	0	0	0	17	0	0	0	0	12	d__Bacteria;k__norank_d__Bacteria;p__unclassified_k__norank_d__Bacteria;c__unclassified_k__norank_d__Bacteria;o__unclassified_k__norank_d__Bacteria;f__unclassified_k__norank_d__Bacteria;g__unclassified_k__norank_d__Bacteria;s__unclassified_k__norank_d__Bacteria
ASV1740	0	0	0	4	0	13	13	0	12	d__Bacteria;k__norank_d__Bacteria;p__Chloroflexi;c__Dehalococcoidia;o__SAR202_clade;f__norank_o__SAR202_clade;g__norank_o__SAR202_clade;s__unclassified_g__norank_o__SAR202_clade
ASV1741	0	3	0	4	10	0	0	0	12	d__Bacteria;k__norank_d__Bacteria;p__Gemmatimonadota;c__Gemmatimonadetes;o__Gemmatimonadales;f__Gemmatimonadaceae;g__norank_f__Gemmatimonadaceae;s__uncultured_actinobacterium_f__Gemmatimonadaceae
ASV1742	0	9	16	11	9	0	20	4	12	d__Bacteria;k__norank_d__Bacteria;p__Proteobacteria;c__Alphaproteobacteria;o__Defluviicoccales;f__norank_o__Defluviicoccales;g__norank_o__Defluviicoccales;s__unclassified_g__norank_o__Defluviicoccales
ASV1743	0	0	4	0	12	0	9	4	12	d__Bacteria;k__norank_d__Bacteria;p__unclassified_k__norank_d__Bacteria;c__unclassified_k__norank_d__Bacteria;o__unclassified_k__norank_d__Bacteria;f__unclassified_k__norank_d__Bacteria;g__unclassified_k__norank_d__Bacteria;s__unclassified_k__norank_d__Bacteria
ASV1744	0	0	0	0	0	0	0	0	12	d__Bacteria;k__norank_d__Bacteria;p__Proteobacteria;c__Alphaproteobacteria;o__Rhodospirillales;f__Magnetospiraceae;g__norank_f__Magnetospiraceae;s__uncultured_Alphaproteobacteria_bacterium_f__Magnetospiraceae
ASV1745	0	9	15	17	3	0	3	15	12	d__Bacteria;k__norank_d__Bacteria;p__Proteobacteria;c__Gammaproteobacteria;o__Cellvibrionales;f__BD2-7;g__norank_f__BD2-7;s__uncultured_gamma_proteobacterium_f__BD2-7
ASV1746	0	25	23	13	14	0	8	24	12	d__Bacteria;k__norank_d__Bacteria;p__Latescibacterota;c__norank_p__Latescibacterota;o__norank_p__Latescibacterota;f__norank_p__Latescibacterota;g__norank_p__Latescibacterota;s__uncultured_Gemmatimonadetes_bacterium_p__Latescibacterota
ASV1747	0	23	0	0	14	0	21	0	12	d__Bacteria;k__norank_d__Bacteria;p__Hydrogenedentes;c__Hydrogenedentia;o__Hydrogenedentiales;f__Hydrogenedensaceae;g__norank_f__Hydrogenedensaceae;s__uncultured_bacterium_f__Hydrogenedensaceae
ASV1748	0	34	28	53	16	0	14	35	12	d__Bacteria;k__norank_d__Bacteria;p__Acidobacteriota;c__Subgroup_22;o__norank_c__Subgroup_22;f__norank_c__Subgroup_22;g__norank_c__Subgroup_22;s__uncultured_sediment_bacterium_c__Subgroup_22
ASV1749	0	0	0	0	0	0	0	0	12	d__Bacteria;k__norank_d__Bacteria;p__Planctomycetota;c__BD7-11;o__norank_c__BD7-11;f__norank_c__BD7-11;g__norank_c__BD7-11;s__uncultured_bacterium_c__BD7-11
ASV1750	0	18	11	20	3	0	0	12	12	d__Bacteria;k__norank_d__Bacteria;p__Proteobacteria;c__Gammaproteobacteria;o__Burkholderiales;f__Nitrosomonadaceae;g__IS-44;s__uncultured_deep-sea_bacterium_g__IS-44
ASV1751	0	0	21	0	0	0	7	0	12	d__Bacteria;k__norank_d__Bacteria;p__Proteobacteria;c__Alphaproteobacteria;o__Rhizobiales;f__Rhizobiaceae;g__Cohaesibacter;s__unclassified_g__Cohaesibacter
ASV1752	0	0	0	0	0	0	12	21	12	d__Bacteria;k__norank_d__Bacteria;p__Planctomycetota;c__Phycisphaerae;o__Phycisphaerales;f__Phycisphaeraceae;g__Urania-1B-19_marine_sediment_group;s__uncultured_bacterium_g__Urania-1B-19_marine_sediment_group
ASV1753	0	25	17	33	19	0	6	19	12	d__Bacteria;k__norank_d__Bacteria;p__NB1-j;c__norank_p__NB1-j;o__norank_p__NB1-j;f__norank_p__NB1-j;g__norank_p__NB1-j;s__uncultured_organism_p__NB1-j
ASV1754	0	0	0	0	0	0	0	0	12	d__Bacteria;k__norank_d__Bacteria;p__Acidobacteriota;c__Thermoanaerobaculia;o__Thermoanaerobaculales;f__Thermoanaerobaculaceae;g__Subgroup_10;s__unclassified_g__Subgroup_10
ASV1755	0	0	0	13	0	0	0	0	12	d__Bacteria;k__norank_d__Bacteria;p__NB1-j;c__norank_p__NB1-j;o__norank_p__NB1-j;f__norank_p__NB1-j;g__norank_p__NB1-j;s__uncultured_Gemmatimonadetes_bacterium_p__NB1-j
ASV1756	0	13	0	0	9	0	8	0	12	d__Bacteria;k__norank_d__Bacteria;p__Chloroflexi;c__Dehalococcoidia;o__SAR202_clade;f__norank_o__SAR202_clade;g__norank_o__SAR202_clade;s__unclassified_g__norank_o__SAR202_clade
ASV1757	0	0	0	0	4	0	0	0	12	d__Bacteria;k__norank_d__Bacteria;p__Patescibacteria;c__Parcubacteria;o__Candidatus_Portnoybacteria;f__norank_o__Candidatus_Portnoybacteria;g__norank_o__Candidatus_Portnoybacteria;s__uncultured_bacterium_o__Candidatus_Portnoybacteria
ASV1758	0	0	0	0	0	0	0	0	12	d__Bacteria;k__norank_d__Bacteria;p__Planctomycetota;c__Phycisphaerae;o__Phycisphaerales;f__Phycisphaeraceae;g__Urania-1B-19_marine_sediment_group;s__uncultured_planctomycete_g__Urania-1B-19_marine_sediment_group
ASV1759	0	0	0	0	0	0	0	0	12	d__Bacteria;k__norank_d__Bacteria;p__Zixibacteria;c__norank_p__Zixibacteria;o__norank_p__Zixibacteria;f__norank_p__Zixibacteria;g__norank_p__Zixibacteria;s__uncultured_bacterium_p__Zixibacteria
ASV1760	0	0	28	15	0	0	0	0	12	d__Bacteria;k__norank_d__Bacteria;p__Schekmanbacteria;c__norank_p__Schekmanbacteria;o__norank_p__Schekmanbacteria;f__norank_p__Schekmanbacteria;g__norank_p__Schekmanbacteria;s__unclassified_g__norank_p__Schekmanbacteria
ASV1761	0	0	15	40	0	0	0	0	12	d__Bacteria;k__norank_d__Bacteria;p__Myxococcota;c__bacteriap25;o__norank_c__bacteriap25;f__norank_c__bacteriap25;g__norank_c__bacteriap25;s__unclassified_g__norank_c__bacteriap25
ASV1762	0	26	13	41	12	0	42	18	12	d__Bacteria;k__norank_d__Bacteria;p__Proteobacteria;c__Alphaproteobacteria;o__Defluviicoccales;f__norank_o__Defluviicoccales;g__norank_o__Defluviicoccales;s__unclassified_g__norank_o__Defluviicoccales
ASV1763	0	15	0	0	0	0	0	0	12	d__Bacteria;k__norank_d__Bacteria;p__Proteobacteria;c__Alphaproteobacteria;o__Defluviicoccales;f__norank_o__Defluviicoccales;g__norank_o__Defluviicoccales;s__unclassified_g__norank_o__Defluviicoccales
ASV1764	0	0	0	0	0	0	0	0	11	d__Bacteria;k__norank_d__Bacteria;p__Verrucomicrobiota;c__Omnitrophia;o__Omnitrophales;f__Omnitrophaceae;g__Candidatus_Omnitrophus;s__unclassified_g__Candidatus_Omnitrophus
ASV1765	0	5	0	16	13	8	4	13	11	d__Bacteria;k__norank_d__Bacteria;p__NB1-j;c__norank_p__NB1-j;o__norank_p__NB1-j;f__norank_p__NB1-j;g__norank_p__NB1-j;s__uncultured_organism_p__NB1-j
ASV1766	0	0	0	0	0	0	0	0	11	d__Bacteria;k__norank_d__Bacteria;p__Elusimicrobiota;c__Elusimicrobia;o__Lineage_IV;f__norank_o__Lineage_IV;g__norank_o__Lineage_IV;s__uncultured_bacterium_o__Lineage_IV
ASV1767	0	5	0	0	0	0	11	0	11	d__Bacteria;k__norank_d__Bacteria;p__Acidobacteriota;c__Acidobacteriae;o__PAUC26f;f__norank_o__PAUC26f;g__norank_o__PAUC26f;s__unclassified_g__norank_o__PAUC26f
ASV1768	0	8	8	7	0	0	2	16	11	d__Bacteria;k__norank_d__Bacteria;p__Chloroflexi;c__Anaerolineae;o__Anaerolineales;f__Anaerolineaceae;g__norank_f__Anaerolineaceae;s__unclassified_g__norank_f__Anaerolineaceae
ASV1769	0	0	0	0	0	0	0	0	11	d__Bacteria;k__norank_d__Bacteria;p__Bacteroidota;c__Bacteroidia;o__unclassified_c__Bacteroidia;f__unclassified_c__Bacteroidia;g__unclassified_c__Bacteroidia;s__unclassified_c__Bacteroidia
ASV1770	0	5	15	0	4	0	8	0	11	d__Bacteria;k__norank_d__Bacteria;p__Bacteroidota;c__Kryptonia;o__Kryptoniales;f__BSV26;g__norank_f__BSV26;s__uncultured_Bacteroidetes_bacterium_f__BSV26
ASV1771	0	0	0	0	0	0	0	0	11	d__Bacteria;k__norank_d__Bacteria;p__Planctomycetota;c__OM190;o__norank_c__OM190;f__norank_c__OM190;g__norank_c__OM190;s__uncultured_deep-sea_bacterium_c__OM190
ASV1772	0	0	0	0	0	3	0	0	11	d__Bacteria;k__norank_d__Bacteria;p__Dadabacteria;c__Dadabacteriia;o__Dadabacteriales;f__norank_o__Dadabacteriales;g__norank_o__Dadabacteriales;s__uncultured_bacterium_o__Dadabacteriales
ASV1773	0	0	0	0	0	0	7	6	11	d__Bacteria;k__norank_d__Bacteria;p__Bacteroidota;c__Bacteroidia;o__Sphingobacteriales;f__Lentimicrobiaceae;g__norank_f__Lentimicrobiaceae;s__uncultured_deep-sea_archaeon_f__Lentimicrobiaceae
ASV1774	0	0	0	0	0	0	0	7	11	d__Bacteria;k__norank_d__Bacteria;p__Nitrospirota;c__Nitrospiria;o__Nitrospirales;f__Nitrospiraceae;g__Nitrospira;s__hydrothermal_vent_metagenome_g__Nitrospira
ASV1775	0	17	16	16	9	0	0	17	11	d__Bacteria;k__norank_d__Bacteria;p__Bacteroidota;c__Bacteroidia;o__Cytophagales;f__Cyclobacteriaceae;g__norank_f__Cyclobacteriaceae;s__uncultured_bacterium_f__Cyclobacteriaceae
[truncated: 9,339 more rows]

## Sheet: Archaea
ASV ID	BC20_5_10	BC08_0_5	BC17_0_5	BC20_0_5	BC14_5_10	BC17_5_10	BC26_5_10	BC14_0_5	BC08_5_10	BC26_0_5	taxonomy
[truncated: 765 more rows]

## Sheet: Fungi
ASV ID	BC26_5_10	BC14_0_5	BC26_0_5	BC14_5_10	BC08_5_10	BC08_0_5	BC17_0_5	BC17_5_10	BC20_0_5	taxonomy
[truncated: 4,176 more rows]
